# Supplementary material for: A scalable sparse neural network framework for rare cell type annotation of single-cell transcriptome data
Source: Commun Biol. 2023 May 20;6:545. doi: 10.1038/s42003-023-04928-6 (PMC10199434; doi:10.1038/s42003-023-04928-6)
Supplement: Supplementary file 3 — Supplementary Data 1-9 [file 42003_2023_4928_MOESM3_ESM.xlsx]

## Sheet: Supplementary Data 1
Supplementary Data 1 | Sampling method benchmarking results
Condition	Macro_F1_Score	Running_Time..Sampling...Training.	Memory_cost..G.	Dataset
Oversampling_Scb	0.926912	139.85	6.1	Baron_Human
Oversampling_Scb	0.91894	138.1	7.4	Baron_Human
Oversampling_Scb	0.904718	149.35	6.8	Baron_Human
Oversampling_Scb	0.885198	142.43	6.8	Baron_Human
Oversampling_Scb	0.943459	138.96	7.2	Baron_Human
Undersampling_Scb	0.472656	18.65	7.3	Baron_Human
Undersampling_Scb	0.745788	20.03	6.5	Baron_Human
Undersampling_Scb	0.720001	23.05	6.8	Baron_Human
Undersampling_Scb	0.807097	19.14	7.3	Baron_Human
Undersampling_Scb	0.583396	18.53	7.1	Baron_Human
SMOTE_Scb	0.989681	170.5	17.3	Baron_Human
SMOTE_Scb	0.961094	176.7	16.6	Baron_Human
SMOTE_Scb	0.922545	186.57	16	Baron_Human
SMOTE_Scb	0.94933	168.19	16	Baron_Human
SMOTE_Scb	0.953842	172.65	16.4	Baron_Human
Weighted_sampling_scb	0.989652	30.62	3.3	Baron_Human
Weighted_sampling_scb	0.987393	27.12	3.1	Baron_Human
Weighted_sampling_scb	0.980623	26.5	3.5	Baron_Human
Weighted_sampling_scb	0.980135	27.2	3	Baron_Human
Weighted_sampling_scb	0.981582	27.78	3.1	Baron_Human
no_sampling_scb	0.886549	20.35	3.1	Baron_Human
no_sampling_scb	0.912846	19.12	3	Baron_Human
no_sampling_scb	0.905486	21.45	3.2	Baron_Human
no_sampling_scb	0.881542	21.78	3.6	Baron_Human
no_sampling_scb	0.920155	20.45	3	Baron_Human
Oversampling_Scb	0.948195	47.34	2.1	Baron_Mouse
Oversampling_Scb	0.938007	45.79	1.7	Baron_Mouse
Oversampling_Scb	0.948227	46.29	2	Baron_Mouse
Oversampling_Scb	0.942954	47.26	1.9	Baron_Mouse
Oversampling_Scb	0.931518	46.97	2	Baron_Mouse
Undersampling_Scb	0.393164	8.84	0.5	Baron_Mouse
Undersampling_Scb	0.559939	9.54	0.5	Baron_Mouse
Undersampling_Scb	0.341591	8.97	0.7	Baron_Mouse
Undersampling_Scb	0.427416	8.99	0.6	Baron_Mouse
Undersampling_Scb	0.33213	8.95	0.8	Baron_Mouse
SMOTE_Scb	0.955428	47.63	4.2	Baron_Mouse
SMOTE_Scb	0.960892	46.49	4.1	Baron_Mouse
SMOTE_Scb	0.952857	47.06	4.2	Baron_Mouse
SMOTE_Scb	0.949572	47.96	4	Baron_Mouse
SMOTE_Scb	0.958381	46.84	4.1	Baron_Mouse
Weighted_sampling_scb	0.980417	10.64	3	Baron_Mouse
Weighted_sampling_scb	0.968258	10.61	1	Baron_Mouse
Weighted_sampling_scb	0.97556	10.33	1.1	Baron_Mouse
Weighted_sampling_scb	0.960766	10.51	1	Baron_Mouse
Weighted_sampling_scb	0.97312	10.48	1.1	Baron_Mouse
no_sampling_scb	0.929495	10.69	1	Baron_Mouse
no_sampling_scb	0.910956	10.23	1	Baron_Mouse
no_sampling_scb	0.895262	10.97	1	Baron_Mouse
no_sampling_scb	0.90149	10.84	1	Baron_Mouse
no_sampling_scb	0.895629	10.65	1	Baron_Mouse

## Sheet: Supplementary Data 2
Supplementary Data 2|Cohen kappa score of the intra-dataset classification
Method	Cohen_Kappa_Score	Dataset
scBalance	0.97237	Zillions
scBalance	0.98452	Zillions
scBalance	0.98167	Zillions
scBalance	0.96986	Zillions
scBalance	0.97814	Zillions
scmap-cell	0.46024	Zillions
scmap-cell	0.45781	Zillions
scmap-cell	0.43798	Zillions
scmap-cell	0.48186	Zillions
scmap-cell	0.40257	Zillions
scmap-cluster	0.0524	Zillions
scmap-cluster	0.02515	Zillions
scmap-cluster	0.10468	Zillions
scmap-cluster	0.06546	Zillions
scmap-cluster	0.04574	Zillions
SingleCellNet	0.38592	Zillions
SingleCellNet	0.41468	Zillions
SingleCellNet	0.44257	Zillions
SingleCellNet	0.42753	Zillions
SingleCellNet	0.44166	Zillions
SingleR	0.76781	Zillions
SingleR	0.73686	Zillions
SingleR	0.77157	Zillions
SingleR	0.75198	Zillions
SingleR	0.78522	Zillions
scVI	0.83865	Zillions
scVI	0.85168	Zillions
scVI	0.86376	Zillions
scVI	0.83571	Zillions
scVI	0.88556	Zillions
MARS	0.89472	Zillions
MARS	0.92167	Zillions
MARS	0.93797	Zillions
MARS	0.90445	Zillions
MARS	0.91456	Zillions
scPred	0.82467	Zillions
scPred	0.81253	Zillions
scPred	0.85513	Zillions
scPred	0.82479	Zillions
scPred	0.82544	Zillions
scBalance	0.93434	Deng
scBalance	0.94721	Deng
scBalance	0.92467	Deng
scBalance	0.93579	Deng
scBalance	0.94332	Deng
scmap-cell	0.40672	Deng
scmap-cell	0.44268	Deng
scmap-cell	0.39467	Deng
scmap-cell	0.42469	Deng
scmap-cell	0.41512	Deng
scmap-cluster	0.52667	Deng
scmap-cluster	0.51489	Deng
scmap-cluster	0.50597	Deng
scmap-cluster	0.55775	Deng
scmap-cluster	0.49758	Deng
SingleCellNet	0.53185	Deng
SingleCellNet	0.48354	Deng
SingleCellNet	0.55812	Deng
SingleCellNet	0.51872	Deng
SingleCellNet	0.52571	Deng
SingleR	0.55843	Deng
SingleR	0.60962	Deng
SingleR	0.59894	Deng
SingleR	0.57663	Deng
SingleR	0.59894	Deng
scVI	0.67793	Deng
scVI	0.63832	Deng
scVI	0.67198	Deng
scVI	0.68379	Deng
scVI	0.64268	Deng
MARS	0.75757	Deng
MARS	0.71422	Deng
MARS	0.73257	Deng
MARS	0.75978	Deng
MARS	0.74167	Deng
scPred	0.86386	Deng
scPred	0.85681	Deng
scPred	0.88468	Deng
scPred	0.84312	Deng
scPred	0.83665	Deng
scBalance	0.97372	usoskin
scBalance	0.97993	usoskin
scBalance	0.96206	usoskin
scBalance	0.97207	usoskin
scBalance	0.97462	usoskin
scmap-cell	0.3449	usoskin
scmap-cell	0.36809	usoskin
scmap-cell	0.32661	usoskin
scmap-cell	0.35479	usoskin
scmap-cell	0.33286	usoskin
scmap-cluster	0.24181	usoskin
scmap-cluster	0.25295	usoskin
scmap-cluster	0.24688	usoskin
scmap-cluster	0.27996	usoskin
scmap-cluster	0.25483	usoskin
SingleCellNet	0.96722	usoskin
SingleCellNet	0.96341	usoskin
SingleCellNet	0.94994	usoskin
SingleCellNet	0.9447	usoskin
SingleCellNet	0.95932	usoskin
SingleR	0.93019	usoskin
SingleR	0.92759	usoskin
SingleR	0.94637	usoskin
SingleR	0.93533	usoskin
SingleR	0.94777	usoskin
scVI	0.96313	usoskin
scVI	0.97373	usoskin
scVI	0.96276	usoskin
scVI	0.96405	usoskin
scVI	0.95528	usoskin
MARS	0.94479	usoskin
MARS	0.92527	usoskin
MARS	0.94384	usoskin
MARS	0.9235	usoskin
MARS	0.91291	usoskin
scPred	0.96734	usoskin
scPred	0.96853	usoskin
scPred	0.96028	usoskin
scPred	0.97	usoskin
scPred	0.97849	usoskin
scBalance	0.89055	darmanis
scBalance	0.8924	darmanis
scBalance	0.87169	darmanis
scBalance	0.88504	darmanis
scBalance	0.91039	darmanis
scmap-cell	0.47077	darmanis
scmap-cell	0.4941	darmanis
scmap-cell	0.50629	darmanis
scmap-cell	0.51464	darmanis
scmap-cell	0.46932	darmanis
scmap-cluster	0.42651	darmanis
scmap-cluster	0.41469	darmanis
scmap-cluster	0.44327	darmanis
scmap-cluster	0.42813	darmanis
scmap-cluster	0.41221	darmanis
SingleCellNet	0.70244	darmanis
SingleCellNet	0.71693	darmanis
SingleCellNet	0.71902	darmanis
SingleCellNet	0.72569	darmanis
SingleCellNet	0.71217	darmanis
SingleR	0.78296	darmanis
SingleR	0.81746	darmanis
SingleR	0.80168	darmanis
SingleR	0.82783	darmanis
SingleR	0.81179	darmanis
scVI	0.8048	darmanis
scVI	0.81868	darmanis
scVI	0.79686	darmanis
scVI	0.82684	darmanis
scVI	0.82346	darmanis
MARS	0.84676	darmanis
MARS	0.82618	darmanis
MARS	0.84125	darmanis
MARS	0.83457	darmanis
MARS	0.81631	darmanis
scPred	0.75103	darmanis
scPred	0.76629	darmanis
scPred	0.74574	darmanis
scPred	0.74771	darmanis
scPred	0.73867	darmanis
scBalance	0.98152	campliver
scBalance	0.98631	campliver
scBalance	0.97897	campliver
scBalance	0.97564	campliver
scBalance	0.97915	campliver
scmap-cell	0.38597	campliver
scmap-cell	0.35668	campliver
scmap-cell	0.35375	campliver
scmap-cell	0.34845	campliver
scmap-cell	0.33658	campliver
scmap-cluster	0.47603	campliver
scmap-cluster	0.50214	campliver
scmap-cluster	0.46306	campliver
scmap-cluster	0.50504	campliver
scmap-cluster	0.50107	campliver
SingleCellNet	0.72474	campliver
SingleCellNet	0.72724	campliver
SingleCellNet	0.71192	campliver
SingleCellNet	0.70353	campliver
SingleCellNet	0.72217	campliver
SingleR	0.62772	campliver
SingleR	0.63604	campliver
SingleR	0.6052	campliver
SingleR	0.61068	campliver
SingleR	0.64238	campliver
scVI	0.8167	campliver
scVI	0.80777	campliver
scVI	0.80812	campliver
scVI	0.8451	campliver
scVI	0.84526	campliver
MARS	0.75043	campliver
MARS	0.81352	campliver
MARS	0.7611	campliver
MARS	0.81122	campliver
MARS	0.76875	campliver
scPred	0.85528	campliver
scPred	0.82804	campliver
scPred	0.85833	campliver
scPred	0.86338	campliver
scPred	0.85343	campliver
scBalance	0.84569	campbell
scBalance	0.86223	campbell
scBalance	0.88036	campbell
scBalance	0.86032	campbell
scBalance	0.87847	campbell
scmap-cell	0.1069	campbell
scmap-cell	0.10011	campbell
scmap-cell	0.1222	campbell
scmap-cell	0.14266	campbell
scmap-cell	0.16642	campbell
scmap-cluster	0.15845	campbell
scmap-cluster	0.16093	campbell
scmap-cluster	0.19033	campbell
scmap-cluster	0.21684	campbell
scmap-cluster	0.18503	campbell
SingleCellNet	0.27478	campbell
SingleCellNet	0.21265	campbell
SingleCellNet	0.30185	campbell
SingleCellNet	0.23779	campbell
SingleCellNet	0.22302	campbell
SingleR	0.13048	campbell
SingleR	0.14965	campbell
SingleR	0.14441	campbell
SingleR	0.11138	campbell
SingleR	0.12517	campbell
scVI	0.55313	campbell
scVI	0.468	campbell
scVI	0.47809	campbell
scVI	0.49544	campbell
scVI	0.50108	campbell
MARS	0.44444	campbell
MARS	0.51617	campbell
MARS	0.52861	campbell
MARS	0.45997	campbell
MARS	0.43695	campbell
scPred	0.44923	campbell
scPred	0.41492	campbell
scPred	0.48114	campbell
scPred	0.4603	campbell
scPred	0.41829	campbell
scBalance	0.61625	zheng 68k
scBalance	0.67927	zheng 68k
scBalance	0.65591	zheng 68k
scBalance	0.5993	zheng 68k
scBalance	0.67202	zheng 68k
scmap-cell	0.20996	zheng 68k
scmap-cell	0.16602	zheng 68k
scmap-cell	0.17882	zheng 68k
scmap-cell	0.16547	zheng 68k
scmap-cell	0.19882	zheng 68k
scmap-cluster	0.20793	zheng 68k
scmap-cluster	0.24549	zheng 68k
scmap-cluster	0.23351	zheng 68k
scmap-cluster	0.22537	zheng 68k
scmap-cluster	0.22589	zheng 68k
SingleCellNet	0.37176	zheng 68k
SingleCellNet	0.31263	zheng 68k
SingleCellNet	0.34043	zheng 68k
SingleCellNet	0.3076	zheng 68k
SingleCellNet	0.31714	zheng 68k
SingleR	0.28899	zheng 68k
SingleR	0.32225	zheng 68k
SingleR	0.33738	zheng 68k
SingleR	0.28652	zheng 68k
SingleR	0.33567	zheng 68k
scVI	0.57081	zheng 68k
scVI	0.53494	zheng 68k
scVI	0.53817	zheng 68k
scVI	0.58605	zheng 68k
scVI	0.54038	zheng 68k
MARS	0.55317	zheng 68k
MARS	0.53142	zheng 68k
MARS	0.4465	zheng 68k
MARS	0.52499	zheng 68k
MARS	0.46737	zheng 68k
scBalance	0.97246	TM
scBalance	0.98562	TM
scBalance	0.97531	TM
scBalance	0.96429	TM
scBalance	0.97015	TM
scmap-cell	0.3858	TM
scmap-cell	0.32579	TM
scmap-cell	0.35967	TM
scmap-cell	0.36268	TM
scmap-cell	0.40234	TM
scmap-cluster	0.35493	TM
scmap-cluster	0.34907	TM
scmap-cluster	0.39879	TM
scmap-cluster	0.37579	TM
scmap-cluster	0.37693	TM
SingleCellNet	0.75525	TM
SingleCellNet	0.74532	TM
SingleCellNet	0.80584	TM
SingleCellNet	0.76851	TM
SingleCellNet	0.81469	TM
SingleR	0.3607	TM
SingleR	0.36354	TM
SingleR	0.33223	TM
SingleR	0.34956	TM
SingleR	0.36546	TM
scVI	0.55934	TM
scVI	0.64075	TM
scVI	0.55611	TM
scVI	0.60088	TM
scVI	0.55423	TM
MARS	0.83174	TM
MARS	0.69549	TM
MARS	0.6618	TM
MARS	0.69347	TM
MARS	0.74431	TM
scPred	0.81248	TM
scPred	0.88516	TM
scPred	0.81556	TM
scPred	0.85168	TM
scPred	0.86837	TM
scBalance	0.92461	Lake
scBalance	0.91743	Lake
scBalance	0.94682	Lake
scBalance	0.93725	Lake
scBalance	0.93014	Lake
scmap-cell	0.36931	Lake
scmap-cell	0.36419	Lake
scmap-cell	0.35105	Lake
scmap-cell	0.37533	Lake
scmap-cell	0.35762	Lake
scmap-cluster	0.74456	Lake
scmap-cluster	0.78453	Lake
scmap-cluster	0.72593	Lake
scmap-cluster	0.73953	Lake
scmap-cluster	0.73091	Lake
SingleCellNet	0.91941	Lake
SingleCellNet	0.90162	Lake
SingleCellNet	0.93568	Lake
SingleCellNet	0.92577	Lake
SingleCellNet	0.90385	Lake
SingleR	0.84661	Lake
SingleR	0.8258	Lake
SingleR	0.85823	Lake
SingleR	0.81503	Lake
SingleR	0.82892	Lake
scVI	0.78953	Lake
scVI	0.78614	Lake
scVI	0.74963	Lake
scVI	0.75878	Lake
scVI	0.73925	Lake
MARS	0.8627	Lake
MARS	0.85091	Lake
MARS	0.81569	Lake
MARS	0.84297	Lake
MARS	0.85314	Lake
scPred	0.9017	Lake
scPred	0.86479	Lake
scPred	0.87792	Lake
scPred	0.85569	Lake
scPred	0.87412	Lake
scBalance	0.97142	muraro
scBalance	0.97531	muraro
scBalance	0.98476	muraro
scBalance	0.97563	muraro
scBalance	0.98194	muraro
scmap-cell	0.92587	muraro
scmap-cell	0.92754	muraro
scmap-cell	0.90468	muraro
scmap-cell	0.89675	muraro
scmap-cell	0.91683	muraro
scmap-cluster	0.95324	muraro
scmap-cluster	0.94785	muraro
scmap-cluster	0.95573	muraro
scmap-cluster	0.93674	muraro
scmap-cluster	0.92784	muraro
SingleCellNet	0.96472	muraro
SingleCellNet	0.97314	muraro
SingleCellNet	0.95178	muraro
SingleCellNet	0.96972	muraro
SingleCellNet	0.95783	muraro
SingleR	0.94382	muraro
SingleR	0.93785	muraro
SingleR	0.95103	muraro
SingleR	0.94214	muraro
SingleR	0.93782	muraro
scVI	0.88757	muraro
scVI	0.85724	muraro
scVI	0.85256	muraro
scVI	0.82724	muraro
scVI	0.84582	muraro
MARS	0.91462	muraro
MARS	0.83979	muraro
MARS	0.93685	muraro
MARS	0.86797	muraro
MARS	0.92689	muraro
scPred	0.94686	muraro
scPred	0.96387	muraro
scPred	0.97586	muraro
scPred	0.94357	muraro
scPred	0.93189	muraro
scBalance	0.98521	baron human
scBalance	0.98021	baron human
scBalance	0.97575	baron human
scBalance	0.98397	baron human
scBalance	0.98219	baron human
scmap-cell	0.86634	baron human
scmap-cell	0.87151	baron human
scmap-cell	0.85339	baron human
scmap-cell	0.85928	baron human
scmap-cell	0.86024	baron human
scmap-cluster	0.91855	baron human
scmap-cluster	0.92784	baron human
scmap-cluster	0.90507	baron human
scmap-cluster	0.90355	baron human
scmap-cluster	0.9037	baron human
SingleCellNet	0.92128	baron human
SingleCellNet	0.9304	baron human
SingleCellNet	0.94809	baron human
SingleCellNet	0.94789	baron human
SingleCellNet	0.91323	baron human
SingleR	0.84044	baron human
SingleR	0.8536	baron human
SingleR	0.83574	baron human
SingleR	0.85544	baron human
SingleR	0.83222	baron human
scVI	0.86255	baron human
scVI	0.87664	baron human
scVI	0.88619	baron human
scVI	0.87471	baron human
scVI	0.87379	baron human
MARS	0.89568	baron human
MARS	0.889	baron human
MARS	0.88236	baron human
MARS	0.88637	baron human
MARS	0.87593	baron human
scPred	0.95728	baron human
scPred	0.96953	baron human
scPred	0.96862	baron human
scPred	0.95109	baron human
scPred	0.95275	baron human
scBalance	0.9715	baron mouse
scBalance	0.9863	baron mouse
scBalance	0.9737	baron mouse
scBalance	0.9812	baron mouse
scBalance	0.9774	baron mouse
scmap-cell	0.8684	baron mouse
scmap-cell	0.8457	baron mouse
scmap-cell	0.8745	baron mouse
scmap-cell	0.8461	baron mouse
scmap-cell	0.8531	baron mouse
scmap-cluster	0.7676	baron mouse
scmap-cluster	0.7529	baron mouse
scmap-cluster	0.7512	baron mouse
scmap-cluster	0.7772	baron mouse
scmap-cluster	0.7641	baron mouse
SingleCellNet	0.9512	baron mouse
SingleCellNet	0.9467	baron mouse
SingleCellNet	0.9421	baron mouse
SingleCellNet	0.9547	baron mouse
SingleCellNet	0.9312	baron mouse
SingleR	0.9395	baron mouse
SingleR	0.8973	baron mouse
SingleR	0.9041	baron mouse
SingleR	0.9136	baron mouse
SingleR	0.9167	baron mouse
scVI	0.9476	baron mouse
scVI	0.9378	baron mouse
scVI	0.9421	baron mouse
scVI	0.9278	baron mouse
scVI	0.9367	baron mouse
MARS	0.9172	baron mouse
MARS	0.9281	baron mouse
MARS	0.9191	baron mouse
MARS	0.9114	baron mouse
MARS	0.9282	baron mouse
scPred	0.9735	baron mouse
scPred	0.9647	baron mouse
scPred	0.9647	baron mouse
scPred	0.9753	baron mouse
scPred	0.9573	baron mouse

## Sheet: Supplementary Data 3
Supplementary Data 3|Cell type specific accuracy
Method	Acc	Celltype	Dataset
scBalance	1	Acinar	Muraro
scBalance	0.969697	Acinar	Muraro
scBalance	1	Acinar	Muraro
scBalance	0.984848	Acinar	Muraro
scBalance	0.969697	Acinar	Muraro
singlecellnet	0.939394	Acinar	Muraro
singlecellnet	0.969697	Acinar	Muraro
singlecellnet	0.954545	Acinar	Muraro
singlecellnet	1	Acinar	Muraro
singlecellnet	0.924242	Acinar	Muraro
scmap_cell	0.939394	Acinar	Muraro
scmap_cell	0.969697	Acinar	Muraro
scmap_cell	0.969697	Acinar	Muraro
scmap_cell	0.984848	Acinar	Muraro
scmap_cell	0.969697	Acinar	Muraro
scmap_cluster	0.969697	Acinar	Muraro
scmap_cluster	0.984848	Acinar	Muraro
scmap_cluster	0.954545	Acinar	Muraro
scmap_cluster	0.969697	Acinar	Muraro
scmap_cluster	0.939394	Acinar	Muraro
scPred	0.939394	Acinar	Muraro
scPred	0.969697	Acinar	Muraro
scPred	1	Acinar	Muraro
scPred	0.984848	Acinar	Muraro
scPred	0.969697	Acinar	Muraro
singler	0.969697	Acinar	Muraro
singler	0.939394	Acinar	Muraro
singler	0.924242	Acinar	Muraro
singler	0.984848	Acinar	Muraro
singler	0.969697	Acinar	Muraro
scVI	0.969697	Acinar	Muraro
scVI	0.939394	Acinar	Muraro
scVI	0.954545	Acinar	Muraro
scVI	0.954545	Acinar	Muraro
scVI	0.969697	Acinar	Muraro
MARS	0.969697	Acinar	Muraro
MARS	0.939394	Acinar	Muraro
MARS	0.954545	Acinar	Muraro
MARS	0.969697	Acinar	Muraro
MARS	0.984848	Acinar	Muraro
scBalance	0.995902	alpha	Muraro
scBalance	0.983607	alpha	Muraro
scBalance	0.987705	alpha	Muraro
scBalance	0.991803	alpha	Muraro
scBalance	0.987705	alpha	Muraro
singlecellnet	0.995902	alpha	Muraro
singlecellnet	1	alpha	Muraro
singlecellnet	0.991803	alpha	Muraro
singlecellnet	0.987705	alpha	Muraro
singlecellnet	0.987705	alpha	Muraro
scmap_cell	0.991803	alpha	Muraro
scmap_cell	0.987705	alpha	Muraro
scmap_cell	0.991803	alpha	Muraro
scmap_cell	0.983607	alpha	Muraro
scmap_cell	0.987705	alpha	Muraro
scmap_cluster	0.987705	alpha	Muraro
scmap_cluster	0.995902	alpha	Muraro
scmap_cluster	0.995902	alpha	Muraro
scmap_cluster	0.983607	alpha	Muraro
scmap_cluster	0.987705	alpha	Muraro
scPred	0.995902	alpha	Muraro
scPred	0.995902	alpha	Muraro
scPred	0.983607	alpha	Muraro
scPred	0.987705	alpha	Muraro
scPred	0.991803	alpha	Muraro
singler	0.987705	alpha	Muraro
singler	0.995902	alpha	Muraro
singler	0.983607	alpha	Muraro
singler	0.987705	alpha	Muraro
singler	0.987705	alpha	Muraro
scVI	0.987705	alpha	Muraro
scVI	0.995902	alpha	Muraro
scVI	0.987705	alpha	Muraro
scVI	0.983607	alpha	Muraro
scVI	0.979508	alpha	Muraro
MARS	0.979508	alpha	Muraro
MARS	0.991803	alpha	Muraro
MARS	0.987705	alpha	Muraro
MARS	0.991803	alpha	Muraro
MARS	0.995902	alpha	Muraro
scBalance	0.955224	beta	Muraro
scBalance	0.940299	beta	Muraro
scBalance	0.970149	beta	Muraro
scBalance	0.977612	beta	Muraro
scBalance	0.985075	beta	Muraro
singlecellnet	0.970149	beta	Muraro
singlecellnet	0.977612	beta	Muraro
singlecellnet	0.962687	beta	Muraro
singlecellnet	0.985075	beta	Muraro
singlecellnet	0.992537	beta	Muraro
scmap_cell	0.955224	beta	Muraro
scmap_cell	0.932836	beta	Muraro
scmap_cell	0.977612	beta	Muraro
scmap_cell	0.962687	beta	Muraro
scmap_cell	0.985075	beta	Muraro
scmap_cluster	0.985075	beta	Muraro
scmap_cluster	0.970149	beta	Muraro
scmap_cluster	0.955224	beta	Muraro
scmap_cluster	0.977612	beta	Muraro
scmap_cluster	0.970149	beta	Muraro
scPred	0.985075	beta	Muraro
scPred	0.992537	beta	Muraro
scPred	0.962687	beta	Muraro
scPred	0.977612	beta	Muraro
scPred	0.955224	beta	Muraro
singler	0.955224	beta	Muraro
singler	0.977612	beta	Muraro
singler	0.985075	beta	Muraro
singler	0.977612	beta	Muraro
singler	0.970149	beta	Muraro
scVI	0.962687	beta	Muraro
scVI	0.985075	beta	Muraro
scVI	0.977612	beta	Muraro
scVI	0.947761	beta	Muraro
scVI	0.970149	beta	Muraro
MARS	0.970149	beta	Muraro
MARS	0.977612	beta	Muraro
MARS	0.955224	beta	Muraro
MARS	0.985075	beta	Muraro
MARS	0.970149	beta	Muraro
scBalance	0.982759	delta	Muraro
scBalance	1	delta	Muraro
scBalance	0.965517	delta	Muraro
scBalance	1	delta	Muraro
scBalance	0.982759	delta	Muraro
singlecellnet	0.982759	delta	Muraro
singlecellnet	0.931034	delta	Muraro
singlecellnet	0.931034	delta	Muraro
singlecellnet	0.913793	delta	Muraro
singlecellnet	0.87931	delta	Muraro
scmap_cell	0.931034	delta	Muraro
scmap_cell	0.965517	delta	Muraro
scmap_cell	0.896552	delta	Muraro
scmap_cell	0.931034	delta	Muraro
scmap_cell	0.948276	delta	Muraro
scmap_cluster	0.948276	delta	Muraro
scmap_cluster	0.931034	delta	Muraro
scmap_cluster	0.965517	delta	Muraro
scmap_cluster	0.896552	delta	Muraro
scmap_cluster	0.913793	delta	Muraro
scPred	0.931034	delta	Muraro
scPred	0.931034	delta	Muraro
scPred	0.965517	delta	Muraro
scPred	0.982759	delta	Muraro
scPred	0.965517	delta	Muraro
singler	0.931034	delta	Muraro
singler	0.87931	delta	Muraro
singler	0.931034	delta	Muraro
singler	0.896552	delta	Muraro
singler	0.87931	delta	Muraro
scVI	0.913793	delta	Muraro
scVI	0.896552	delta	Muraro
scVI	0.913793	delta	Muraro
scVI	0.948276	delta	Muraro
scVI	0.931034	delta	Muraro
MARS	0.931034	delta	Muraro
MARS	0.87931	delta	Muraro
MARS	0.948276	delta	Muraro
MARS	0.965517	delta	Muraro
MARS	0.931034	delta	Muraro
scBalance	0.959459	duct	Muraro
scBalance	0.986486	duct	Muraro
scBalance	0.959459	duct	Muraro
scBalance	0.972973	duct	Muraro
scBalance	0.945946	duct	Muraro
singlecellnet	0.972973	duct	Muraro
singlecellnet	0.932432	duct	Muraro
singlecellnet	0.932432	duct	Muraro
singlecellnet	0.959459	duct	Muraro
singlecellnet	0.945946	duct	Muraro
scmap_cell	0.959459	duct	Muraro
scmap_cell	0.945946	duct	Muraro
scmap_cell	0.918919	duct	Muraro
scmap_cell	0.945946	duct	Muraro
scmap_cell	0.972973	duct	Muraro
scmap_cluster	0.972973	duct	Muraro
scmap_cluster	0.959459	duct	Muraro
scmap_cluster	0.972973	duct	Muraro
scmap_cluster	0.918919	duct	Muraro
scmap_cluster	0.945946	duct	Muraro
scPred	0.945946	duct	Muraro
scPred	0.986486	duct	Muraro
scPred	0.932432	duct	Muraro
scPred	0.972973	duct	Muraro
scPred	0.972973	duct	Muraro
singler	0.972973	duct	Muraro
singler	0.932432	duct	Muraro
singler	0.945946	duct	Muraro
singler	0.918919	duct	Muraro
singler	0.972973	duct	Muraro
scVI	0.905405	duct	Muraro
scVI	0.945946	duct	Muraro
scVI	0.959459	duct	Muraro
scVI	0.932432	duct	Muraro
scVI	0.972973	duct	Muraro
MARS	0.959459	duct	Muraro
MARS	0.945946	duct	Muraro
MARS	0.972973	duct	Muraro
MARS	0.932432	duct	Muraro
MARS	0.905405	duct	Muraro
scBalance	1	pp	Muraro
scBalance	1	pp	Muraro
scBalance	0.933333	pp	Muraro
scBalance	0.966667	pp	Muraro
scBalance	0.966667	pp	Muraro
singlecellnet	0.933333	pp	Muraro
singlecellnet	0.9	pp	Muraro
singlecellnet	0.933333	pp	Muraro
singlecellnet	0.9	pp	Muraro
singlecellnet	0.966667	pp	Muraro
scmap_cell	0.866667	pp	Muraro
scmap_cell	0.8	pp	Muraro
scmap_cell	0.8	pp	Muraro
scmap_cell	0.833333	pp	Muraro
scmap_cell	0.733333	pp	Muraro
scmap_cluster	0.833333	pp	Muraro
scmap_cluster	0.8	pp	Muraro
scmap_cluster	0.833333	pp	Muraro
scmap_cluster	0.866667	pp	Muraro
scmap_cluster	0.766667	pp	Muraro
scPred	0.933333	pp	Muraro
scPred	0.966667	pp	Muraro
scPred	0.933333	pp	Muraro
scPred	1	pp	Muraro
scPred	0.9	pp	Muraro
singler	0.8	pp	Muraro
singler	0.833333	pp	Muraro
singler	0.766667	pp	Muraro
singler	0.733333	pp	Muraro
singler	0.7	pp	Muraro
scVI	0.833333	pp	Muraro
scVI	0.866667	pp	Muraro
scVI	0.8	pp	Muraro
scVI	0.833333	pp	Muraro
scVI	0.766667	pp	Muraro
MARS	0.833333	pp	Muraro
MARS	0.866667	pp	Muraro
MARS	0.833333	pp	Muraro
MARS	0.9	pp	Muraro
MARS	0.9	pp	Muraro
scBalance	1	mes	Muraro
scBalance	0.958333	mes	Muraro
scBalance	0.958333	mes	Muraro
scBalance	0.958333	mes	Muraro
scBalance	0.916667	mes	Muraro
singlecellnet	0.958333	mes	Muraro
singlecellnet	0.916667	mes	Muraro
singlecellnet	0.833333	mes	Muraro
singlecellnet	0.875	mes	Muraro
singlecellnet	0.75	mes	Muraro
scmap_cell	0.75	mes	Muraro
scmap_cell	0.625	mes	Muraro
scmap_cell	0.791667	mes	Muraro
scmap_cell	0.666667	mes	Muraro
scmap_cell	0.666667	mes	Muraro
scmap_cluster	0.625	mes	Muraro
scmap_cluster	0.791667	mes	Muraro
scmap_cluster	0.833333	mes	Muraro
scmap_cluster	0.666667	mes	Muraro
scmap_cluster	0.708333	mes	Muraro
scPred	0.916667	mes	Muraro
scPred	0.875	mes	Muraro
scPred	0.833333	mes	Muraro
scPred	0.875	mes	Muraro
scPred	0.875	mes	Muraro
singler	0.75	mes	Muraro
singler	0.666667	mes	Muraro
singler	0.708333	mes	Muraro
singler	0.708333	mes	Muraro
singler	0.625	mes	Muraro
scVI	0.708333	mes	Muraro
scVI	0.541667	mes	Muraro
scVI	0.583333	mes	Muraro
scVI	0.625	mes	Muraro
scVI	0.625	mes	Muraro
MARS	0.666667	mes	Muraro
MARS	0.75	mes	Muraro
MARS	0.75	mes	Muraro
MARS	0.708333	mes	Muraro
MARS	0.833333	mes	Muraro
scBalance	1	endo	Muraro
scBalance	1	endo	Muraro
scBalance	0.833333	endo	Muraro
scBalance	1	endo	Muraro
scBalance	0.666667	endo	Muraro
singlecellnet	0.666667	endo	Muraro
singlecellnet	0.333333	endo	Muraro
singlecellnet	0.5	endo	Muraro
singlecellnet	0.166667	endo	Muraro
singlecellnet	0.5	endo	Muraro
scmap_cell	0.166667	endo	Muraro
scmap_cell	0.333333	endo	Muraro
scmap_cell	0.666667	endo	Muraro
scmap_cell	0.333333	endo	Muraro
scmap_cell	0.166667	endo	Muraro
scmap_cluster	0.333333	endo	Muraro
scmap_cluster	0.166667	endo	Muraro
scmap_cluster	0.333333	endo	Muraro
scmap_cluster	0.333333	endo	Muraro
scmap_cluster	0.5	endo	Muraro
scPred	0.666667	endo	Muraro
scPred	0.666667	endo	Muraro
scPred	0.333333	endo	Muraro
scPred	0.5	endo	Muraro
scPred	0.666667	endo	Muraro
singler	0.333333	endo	Muraro
singler	0	endo	Muraro
singler	0	endo	Muraro
singler	0.166667	endo	Muraro
singler	0	endo	Muraro
scVI	0.166667	endo	Muraro
scVI	0.333333	endo	Muraro
scVI	0	endo	Muraro
scVI	0	endo	Muraro
scVI	0.166667	endo	Muraro
MARS	0.333333	endo	Muraro
MARS	0.166667	endo	Muraro
MARS	0.166667	endo	Muraro
MARS	0	endo	Muraro
MARS	0.166667	endo	Muraro
scBalance	1	eps	Muraro
scBalance	0	eps	Muraro
scBalance	1	eps	Muraro
scBalance	0	eps	Muraro
scBalance	0	eps	Muraro
singlecellnet	0	eps	Muraro
singlecellnet	0	eps	Muraro
singlecellnet	0	eps	Muraro
singlecellnet	0	eps	Muraro
singlecellnet	0	eps	Muraro
scmap_cell	0	eps	Muraro
scmap_cell	0	eps	Muraro
scmap_cell	0	eps	Muraro
scmap_cell	0	eps	Muraro
scmap_cell	0	eps	Muraro
scmap_cluster	0	eps	Muraro
scmap_cluster	0	eps	Muraro
scmap_cluster	0	eps	Muraro
scmap_cluster	0	eps	Muraro
scmap_cluster	0	eps	Muraro
scPred	1	eps	Muraro
scPred	0	eps	Muraro
scPred	0	eps	Muraro
scPred	0	eps	Muraro
scPred	0	eps	Muraro
singler	0	eps	Muraro
singler	0	eps	Muraro
singler	0	eps	Muraro
singler	0	eps	Muraro
singler	0	eps	Muraro
scVI	0	eps	Muraro
scVI	0	eps	Muraro
scVI	0	eps	Muraro
scVI	0	eps	Muraro
scVI	0	eps	Muraro
MARS	0	eps	Muraro
MARS	0	eps	Muraro
MARS	0	eps	Muraro
MARS	0	eps	Muraro
MARS	0	eps	Muraro
scBalance	0.993056	acinar	Baronhuman
scBalance	0.989583	acinar	Baronhuman
scBalance	0.979167	acinar	Baronhuman
scBalance	0.993056	acinar	Baronhuman
scBalance	0.975694	acinar	Baronhuman
singlecellnet	0.989583	acinar	Baronhuman
singlecellnet	0.986111	acinar	Baronhuman
singlecellnet	0.986111	acinar	Baronhuman
singlecellnet	0.975694	acinar	Baronhuman
singlecellnet	0.982639	acinar	Baronhuman
scmap_cell	0.972222	acinar	Baronhuman
scmap_cell	0.989583	acinar	Baronhuman
scmap_cell	0.986111	acinar	Baronhuman
scmap_cell	0.979167	acinar	Baronhuman
scmap_cell	0.975694	acinar	Baronhuman
scmap_cluster	0.975694	acinar	Baronhuman
scmap_cluster	0.982639	acinar	Baronhuman
scmap_cluster	0.986111	acinar	Baronhuman
scmap_cluster	0.982639	acinar	Baronhuman
scmap_cluster	0.979167	acinar	Baronhuman
scPred	0.986111	acinar	Baronhuman
scPred	0.989583	acinar	Baronhuman
scPred	0.993056	acinar	Baronhuman
scPred	0.986111	acinar	Baronhuman
scPred	0.979167	acinar	Baronhuman
singler	0.989583	acinar	Baronhuman
singler	0.979167	acinar	Baronhuman
singler	0.986111	acinar	Baronhuman
singler	0.975694	acinar	Baronhuman
singler	0.975694	acinar	Baronhuman
scVI	0.989583	acinar	Baronhuman
scVI	0.979167	acinar	Baronhuman
scVI	0.979167	acinar	Baronhuman
scVI	0.982639	acinar	Baronhuman
scVI	0.989583	acinar	Baronhuman
MARS	0.986111	acinar	Baronhuman
MARS	0.982639	acinar	Baronhuman
MARS	0.986111	acinar	Baronhuman
MARS	0.982639	acinar	Baronhuman
MARS	0.982639	acinar	Baronhuman
scBalance	0.96471	acti_stel	Baronhuman
scBalance	0.98824	acti_stel	Baronhuman
scBalance	0.97647	acti_stel	Baronhuman
scBalance	0.98824	acti_stel	Baronhuman
scBalance	1	acti_stel	Baronhuman
singlecellnet	0.96471	acti_stel	Baronhuman
singlecellnet	0.98824	acti_stel	Baronhuman
singlecellnet	0.98824	acti_stel	Baronhuman
singlecellnet	0.97647	acti_stel	Baronhuman
singlecellnet	0.95294	acti_stel	Baronhuman
scmap_cell	0.88235	acti_stel	Baronhuman
scmap_cell	0.87059	acti_stel	Baronhuman
scmap_cell	0.89412	acti_stel	Baronhuman
scmap_cell	0.96471	acti_stel	Baronhuman
scmap_cell	0.83529	acti_stel	Baronhuman
scmap_cluster	0.89412	acti_stel	Baronhuman
scmap_cluster	0.87059	acti_stel	Baronhuman
scmap_cluster	0.84706	acti_stel	Baronhuman
scmap_cluster	0.95294	acti_stel	Baronhuman
scmap_cluster	0.97647	acti_stel	Baronhuman
scPred	0.96471	acti_stel	Baronhuman
scPred	0.98824	acti_stel	Baronhuman
scPred	0.95294	acti_stel	Baronhuman
scPred	0.94118	acti_stel	Baronhuman
scPred	0.96471	acti_stel	Baronhuman
singler	0.83529	acti_stel	Baronhuman
singler	0.94118	acti_stel	Baronhuman
singler	0.94118	acti_stel	Baronhuman
singler	0.88235	acti_stel	Baronhuman
singler	0.95294	acti_stel	Baronhuman
scVI	0.52941	acti_stel	Baronhuman
scVI	0.55294	acti_stel	Baronhuman
scVI	0.57647	acti_stel	Baronhuman
scVI	0.44706	acti_stel	Baronhuman
scVI	0.63529	acti_stel	Baronhuman
MARS	0.95294	acti_stel	Baronhuman
MARS	0.92941	acti_stel	Baronhuman
MARS	0.84706	acti_stel	Baronhuman
MARS	0.90588	acti_stel	Baronhuman
MARS	0.96471	acti_stel	Baronhuman
scBalance	0.9914	alpha	Baronhuman
scBalance	0.98266	alpha	Baronhuman
scBalance	0.98874	alpha	Baronhuman
scBalance	0.99357	alpha	Baronhuman
scBalance	0.9914	alpha	Baronhuman
singlecellnet	0.99658	alpha	Baronhuman
singlecellnet	0.99357	alpha	Baronhuman
singlecellnet	0.98447	alpha	Baronhuman
singlecellnet	0.99357	alpha	Baronhuman
singlecellnet	0.98102	alpha	Baronhuman
scmap_cell	0.97486	alpha	Baronhuman
scmap_cell	0.98874	alpha	Baronhuman
scmap_cell	0.98645	alpha	Baronhuman
scmap_cell	0.98447	alpha	Baronhuman
scmap_cell	0.97011	alpha	Baronhuman
scmap_cluster	0.98447	alpha	Baronhuman
scmap_cluster	0.98266	alpha	Baronhuman
scmap_cluster	0.97848	alpha	Baronhuman
scmap_cluster	0.99116	alpha	Baronhuman
scmap_cluster	0.99264	alpha	Baronhuman
scPred	0.98874	alpha	Baronhuman
scPred	0.99012	alpha	Baronhuman
scPred	0.99357	alpha	Baronhuman
scPred	0.98102	alpha	Baronhuman
scPred	0.98447	alpha	Baronhuman
singler	0.97848	alpha	Baronhuman
singler	0.9914	alpha	Baronhuman
singler	0.98874	alpha	Baronhuman
singler	0.98645	alpha	Baronhuman
singler	0.94115	alpha	Baronhuman
scVI	0.98874	alpha	Baronhuman
scVI	0.98447	alpha	Baronhuman
scVI	0.99012	alpha	Baronhuman
scVI	0.97652	alpha	Baronhuman
scVI	0.9826	alpha	Baronhuman
MARS	0.97464	alpha	Baronhuman
MARS	0.98654	alpha	Baronhuman
MARS	0.98447	alpha	Baronhuman
MARS	0.97652	alpha	Baronhuman
MARS	0.97011	alpha	Baronhuman
scBalance	0.98813	beta	Baronhuman
scBalance	0.98333	beta	Baronhuman
scBalance	0.99204	beta	Baronhuman
scBalance	0.98174	beta	Baronhuman
scBalance	0.99077	beta	Baronhuman
singlecellnet	0.99612	beta	Baronhuman
singlecellnet	0.99507	beta	Baronhuman
singlecellnet	0.98751	beta	Baronhuman
singlecellnet	0.9818	beta	Baronhuman
singlecellnet	0.98463	beta	Baronhuman
scmap_cell	0.98454	beta	Baronhuman
scmap_cell	0.97113	beta	Baronhuman
scmap_cell	0.98174	beta	Baronhuman
scmap_cell	0.98655	beta	Baronhuman
scmap_cell	0.98813	beta	Baronhuman
scmap_cluster	0.97113	beta	Baronhuman
scmap_cluster	0.99204	beta	Baronhuman
scmap_cluster	0.98145	beta	Baronhuman
scmap_cluster	0.97856	beta	Baronhuman
scmap_cluster	0.99507	beta	Baronhuman
scPred	0.98454	beta	Baronhuman
scPred	0.98813	beta	Baronhuman
scPred	0.99204	beta	Baronhuman
scPred	0.99477	beta	Baronhuman
scPred	0.98174	beta	Baronhuman
singler	0.98454	beta	Baronhuman
singler	0.98463	beta	Baronhuman
singler	0.97113	beta	Baronhuman
singler	0.98333	beta	Baronhuman
singler	0.99077	beta	Baronhuman
scVI	0.99204	beta	Baronhuman
scVI	0.98813	beta	Baronhuman
scVI	0.98751	beta	Baronhuman
scVI	0.97856	beta	Baronhuman
scVI	0.98145	beta	Baronhuman
MARS	0.98454	beta	Baronhuman
MARS	0.97654	beta	Baronhuman
MARS	0.98145	beta	Baronhuman
MARS	0.99204	beta	Baronhuman
MARS	0.98655	beta	Baronhuman
scBalance	0.98889	delta	Baronhuman
scBalance	0.99444	delta	Baronhuman
scBalance	0.97778	delta	Baronhuman
scBalance	0.98889	delta	Baronhuman
scBalance	0.98889	delta	Baronhuman
singlecellnet	0.97778	delta	Baronhuman
singlecellnet	0.98889	delta	Baronhuman
singlecellnet	0.96667	delta	Baronhuman
singlecellnet	0.97778	delta	Baronhuman
singlecellnet	0.98889	delta	Baronhuman
scmap_cell	0.98333	delta	Baronhuman
scmap_cell	0.96667	delta	Baronhuman
scmap_cell	0.95556	delta	Baronhuman
scmap_cell	0.95556	delta	Baronhuman
scmap_cell	0.98333	delta	Baronhuman
scmap_cluster	0.97222	delta	Baronhuman
scmap_cluster	0.97778	delta	Baronhuman
scmap_cluster	0.97222	delta	Baronhuman
scmap_cluster	0.95556	delta	Baronhuman
scmap_cluster	0.96667	delta	Baronhuman
scPred	0.96667	delta	Baronhuman
scPred	0.97778	delta	Baronhuman
scPred	0.97778	delta	Baronhuman
scPred	0.98889	delta	Baronhuman
scPred	0.95556	delta	Baronhuman
singler	0.97222	delta	Baronhuman
singler	0.96667	delta	Baronhuman
singler	0.94444	delta	Baronhuman
singler	0.96111	delta	Baronhuman
singler	0.96667	delta	Baronhuman
scVI	0.98333	delta	Baronhuman
scVI	0.97222	delta	Baronhuman
scVI	0.97222	delta	Baronhuman
scVI	0.97778	delta	Baronhuman
scVI	0.96667	delta	Baronhuman
MARS	0.95556	delta	Baronhuman
MARS	0.91667	delta	Baronhuman
MARS	0.98889	delta	Baronhuman
MARS	0.96667	delta	Baronhuman
MARS	0.95556	delta	Baronhuman
scBalance	0.94454	duct	Baronhuman
scBalance	0.98741	duct	Baronhuman
scBalance	0.98326	duct	Baronhuman
scBalance	0.9802	duct	Baronhuman
scBalance	0.98864	duct	Baronhuman
singlecellnet	0.97142	duct	Baronhuman
singlecellnet	0.99454	duct	Baronhuman
singlecellnet	0.99012	duct	Baronhuman
singlecellnet	0.98691	duct	Baronhuman
singlecellnet	0.98864	duct	Baronhuman
scmap_cell	0.98143	duct	Baronhuman
scmap_cell	0.97545	duct	Baronhuman
scmap_cell	0.97336	duct	Baronhuman
scmap_cell	0.98864	duct	Baronhuman
scmap_cell	0.95124	duct	Baronhuman
scmap_cluster	0.97545	duct	Baronhuman
scmap_cluster	0.98326	duct	Baronhuman
scmap_cluster	0.97142	duct	Baronhuman
scmap_cluster	0.96989	duct	Baronhuman
scmap_cluster	0.97142	duct	Baronhuman
scPred	0.98864	duct	Baronhuman
scPred	0.97945	duct	Baronhuman
scPred	0.98326	duct	Baronhuman
scPred	0.99325	duct	Baronhuman
scPred	0.99012	duct	Baronhuman
singler	0.97336	duct	Baronhuman
singler	0.97545	duct	Baronhuman
singler	0.98864	duct	Baronhuman
singler	0.99012	duct	Baronhuman
singler	0.98158	duct	Baronhuman
scVI	0.97545	duct	Baronhuman
scVI	0.98158	duct	Baronhuman
scVI	0.98864	duct	Baronhuman
scVI	0.97945	duct	Baronhuman
scVI	0.98326	duct	Baronhuman
MARS	0.97464	duct	Baronhuman
MARS	0.98326	duct	Baronhuman
MARS	0.96989	duct	Baronhuman
MARS	0.98143	duct	Baronhuman
MARS	0.97011	duct	Baronhuman
scBalance	0.94737	endo	Baronhuman
scBalance	0.93421	endo	Baronhuman
scBalance	0.97368	endo	Baronhuman
scBalance	0.93421	endo	Baronhuman
scBalance	0.98684	endo	Baronhuman
singlecellnet	0.97368	endo	Baronhuman
singlecellnet	0.92105	endo	Baronhuman
singlecellnet	0.94737	endo	Baronhuman
singlecellnet	0.93421	endo	Baronhuman
singlecellnet	0.93421	endo	Baronhuman
scmap_cell	0.92105	endo	Baronhuman
scmap_cell	0.94737	endo	Baronhuman
scmap_cell	0.92105	endo	Baronhuman
scmap_cell	0.90789	endo	Baronhuman
scmap_cell	0.92105	endo	Baronhuman
scmap_cluster	0.90789	endo	Baronhuman
scmap_cluster	0.93421	endo	Baronhuman
scmap_cluster	0.93421	endo	Baronhuman
scmap_cluster	0.97368	endo	Baronhuman
scmap_cluster	0.93421	endo	Baronhuman
scPred	0.97368	endo	Baronhuman
scPred	0.98684	endo	Baronhuman
scPred	0.94737	endo	Baronhuman
scPred	0.92105	endo	Baronhuman
scPred	0.97368	endo	Baronhuman
singler	0.93421	endo	Baronhuman
singler	0.85526	endo	Baronhuman
singler	0.88158	endo	Baronhuman
singler	0.84211	endo	Baronhuman
singler	0.78947	endo	Baronhuman
scVI	0.84211	endo	Baronhuman
scVI	0.78947	endo	Baronhuman
scVI	0.76316	endo	Baronhuman
scVI	0.71053	endo	Baronhuman
scVI	0.69737	endo	Baronhuman
MARS	0.71053	endo	Baronhuman
MARS	0.85526	endo	Baronhuman
MARS	0.81579	endo	Baronhuman
MARS	0.72368	endo	Baronhuman
MARS	0.67105	endo	Baronhuman
scBalance	1	eps	Baronhuman
scBalance	0.8	eps	Baronhuman
scBalance	0.6	eps	Baronhuman
scBalance	0.4	eps	Baronhuman
scBalance	0.8	eps	Baronhuman
singlecellnet	0.4	eps	Baronhuman
singlecellnet	0.8	eps	Baronhuman
singlecellnet	0	eps	Baronhuman
singlecellnet	0.2	eps	Baronhuman
singlecellnet	0.4	eps	Baronhuman
scmap_cell	0.2	eps	Baronhuman
scmap_cell	0	eps	Baronhuman
scmap_cell	0.2	eps	Baronhuman
scmap_cell	0	eps	Baronhuman
scmap_cell	0	eps	Baronhuman
scmap_cluster	0.4	eps	Baronhuman
scmap_cluster	0	eps	Baronhuman
scmap_cluster	0	eps	Baronhuman
scmap_cluster	0	eps	Baronhuman
scmap_cluster	0.2	eps	Baronhuman
scPred	0.6	eps	Baronhuman
scPred	0.2	eps	Baronhuman
scPred	0.4	eps	Baronhuman
scPred	0.2	eps	Baronhuman
scPred	0.2	eps	Baronhuman
singler	0.2	eps	Baronhuman
singler	0	eps	Baronhuman
singler	0	eps	Baronhuman
singler	0	eps	Baronhuman
singler	0.2	eps	Baronhuman
scVI	0	eps	Baronhuman
scVI	0	eps	Baronhuman
scVI	0	eps	Baronhuman
scVI	0	eps	Baronhuman
scVI	0	eps	Baronhuman
MARS	0.2	eps	Baronhuman
MARS	0	eps	Baronhuman
MARS	0.2	eps	Baronhuman
MARS	0	eps	Baronhuman
MARS	0	eps	Baronhuman
scBalance	0.94737	gama	Baronhuman
scBalance	0.93421	gama	Baronhuman
scBalance	0.96104	gama	Baronhuman
scBalance	0.93421	gama	Baronhuman
scBalance	0.97403	gama	Baronhuman
singlecellnet	0.97368	gama	Baronhuman
singlecellnet	0.92105	gama	Baronhuman
singlecellnet	0.93506	gama	Baronhuman
singlecellnet	0.93421	gama	Baronhuman
singlecellnet	0.92208	gama	Baronhuman
scmap_cell	0.85526	gama	Baronhuman
scmap_cell	0.93421	gama	Baronhuman
scmap_cell	0.83117	gama	Baronhuman
scmap_cell	0.89474	gama	Baronhuman
scmap_cell	0.90909	gama	Baronhuman
scmap_cluster	0.94737	gama	Baronhuman
scmap_cluster	0.93421	gama	Baronhuman
scmap_cluster	0.92208	gama	Baronhuman
scmap_cluster	0.86842	gama	Baronhuman
scmap_cluster	0.92208	gama	Baronhuman
scPred	0.97368	gama	Baronhuman
scPred	1	gama	Baronhuman
scPred	0.93506	gama	Baronhuman
scPred	0.93421	gama	Baronhuman
scPred	0.96104	gama	Baronhuman
singler	0.86842	gama	Baronhuman
singler	0.84211	gama	Baronhuman
singler	0.87013	gama	Baronhuman
singler	0.71053	gama	Baronhuman
singler	0.79221	gama	Baronhuman
scVI	0.84211	gama	Baronhuman
scVI	0.61842	gama	Baronhuman
scVI	0.77922	gama	Baronhuman
scVI	0.67105	gama	Baronhuman
scVI	0.63636	gama	Baronhuman
MARS	0.55263	gama	Baronhuman
MARS	0.85526	gama	Baronhuman
MARS	0.80519	gama	Baronhuman
MARS	0.72368	gama	Baronhuman
MARS	0.67532	gama	Baronhuman

## Sheet: Spplementary Data 4
Supplementary Data 4|Dropout layer test (PBMC)
Method	Acc	Dataset
scb_dropout	0.99741	sm
scb_dropout	0.99322	sm
scb_dropout	0.99546	sm
scb_dropout	0.99447	sm
scb_dropout	0.99353	sm
scb_nodrp	0.99341	sm
scb_nodrp	0.99442	sm
scb_nodrp	0.99343	sm
scb_nodrp	0.99225	sm
scb_nodrp	0.99124	sm
scb_dropout	0.99484	10xv3
scb_dropout	0.99126	10xv3
scb_dropout	0.99453	10xv3
scb_dropout	0.99655	10xv3
scb_dropout	0.99301	10xv3
scb_nodrp	0.99281	10xv3
scb_nodrp	0.99153	10xv3
scb_nodrp	0.99315	10xv3
scb_nodrp	0.99194	10xv3
scb_nodrp	0.99135	10xv3
scb_dropout	0.98823	celseq
scb_dropout	0.98875	celseq
scb_dropout	0.98746	celseq
scb_dropout	0.98629	celseq
scb_dropout	0.98966	celseq
scb_nodrp	0.98842	celseq
scb_nodrp	0.98542	celseq
scb_nodrp	0.9841	celseq
scb_nodrp	0.9869	celseq
scb_nodrp	0.98254	celseq
scb_dropout	0.97503	dropseq
scb_dropout	0.97435	dropseq
scb_dropout	0.97347	dropseq
scb_dropout	0.97489	dropseq
scb_dropout	0.97344	dropseq
scb_nodrp	0.97285	dropseq
scb_nodrp	0.97302	dropseq
scb_nodrp	0.97298	dropseq
scb_nodrp	0.97325	dropseq
scb_nodrp	0.97311	dropseq
scb_dropout	0.97407	indrop
scb_dropout	0.97332	indrop
scb_dropout	0.97586	indrop
scb_dropout	0.97423	indrop
scb_dropout	0.97331	indrop
scb_nodrp	0.97174	indrop
scb_nodrp	0.97245	indrop
scb_nodrp	0.97289	indrop
scb_nodrp	0.97315	indrop
scb_nodrp	0.97054	indrop
scb_dropout	0.98579	seqwell
scb_dropout	0.98775	seqwell
scb_dropout	0.98546	seqwell
scb_dropout	0.98793	seqwell
scb_dropout	0.98967	seqwell
scb_nodrp	0.98369	seqwell
scb_nodrp	0.98234	seqwell
scb_nodrp	0.98262	seqwell
scb_nodrp	0.98373	seqwell
scb_nodrp	0.98346	seqwell
scb_dropout	0.98264	sm
scb_dropout	0.98292	sm
scb_dropout	0.98312	sm
scb_dropout	0.98275	sm
scb_dropout	0.98288	sm
scb_nodrp	0.98152	sm
scb_nodrp	0.98033	sm
scb_nodrp	0.98245	sm
scb_nodrp	0.98043	sm
scb_nodrp	0.98124	sm
scb_dropout	0.95925	10xv2
scb_dropout	0.96432	10xv2
scb_dropout	0.95872	10xv2
scb_dropout	0.95427	10xv2
scb_dropout	0.96024	10xv2
scb_nodrp	0.96123	10xv2
scb_nodrp	0.97032	10xv2
scb_nodrp	0.96034	10xv2
scb_nodrp	0.96164	10xv2
scb_nodrp	0.96322	10xv2
scb_dropout	0.99241	celseq
scb_dropout	0.99253	celseq
scb_dropout	0.99268	celseq
scb_dropout	0.99351	celseq
scb_dropout	0.99289	celseq
scb_nodrp	0.99228	celseq
scb_nodrp	0.99254	celseq
scb_nodrp	0.99264	celseq
scb_nodrp	0.99146	celseq
scb_nodrp	0.99275	celseq
scb_dropout	0.95633	dropseq
scb_dropout	0.96425	dropseq
scb_dropout	0.95773	dropseq
scb_dropout	0.96236	dropseq
scb_dropout	0.96204	dropseq
scb_nodrp	0.96318	dropseq
scb_nodrp	0.95814	dropseq
scb_nodrp	0.95922	dropseq
scb_nodrp	0.96104	dropseq
scb_nodrp	0.96112	dropseq
scb_dropout	0.96549	indrop
scb_dropout	0.97125	indrop
scb_dropout	0.96788	indrop
scb_dropout	0.96431	indrop
scb_dropout	0.96353	indrop
scb_nodrp	0.96652	indrop
scb_nodrp	0.96534	indrop
scb_nodrp	0.9623	indrop
scb_nodrp	0.96453	indrop
scb_nodrp	0.96411	indrop
scb_dropout	0.98095	seqwell
scb_dropout	0.98233	seqwell
scb_dropout	0.98107	seqwell
scb_dropout	0.98174	seqwell
scb_dropout	0.98453	seqwell
scb_nodrp	0.97572	seqwell
scb_nodrp	0.98172	seqwell
scb_nodrp	0.97546	seqwell
scb_nodrp	0.98104	seqwell
scb_nodrp	0.97345	seqwell
scb_dropout	0.9946	sm
scb_dropout	0.99521	sm
scb_dropout	0.99552	sm
scb_dropout	0.99486	sm
scb_dropout	0.9949	sm
scb_nodrp	0.99397	sm
scb_nodrp	0.99047	sm
scb_nodrp	0.99243	sm
scb_nodrp	0.99214	sm
scb_nodrp	0.9911	sm
scb_dropout	0.95505	10xv2
scb_dropout	0.9513	10xv2
scb_dropout	0.95527	10xv2
scb_dropout	0.95589	10xv2
scb_dropout	0.95542	10xv2
scb_nodrp	0.95376	10xv2
scb_nodrp	0.95168	10xv2
scb_nodrp	0.95154	10xv2
scb_nodrp	0.95432	10xv2
scb_nodrp	0.95325	10xv2
scb_dropout	0.98378	10xv3
scb_dropout	0.98453	10xv3
scb_dropout	0.98548	10xv3
scb_dropout	0.98429	10xv3
scb_dropout	0.98633	10xv3
scb_nodrp	0.98312	10xv3
scb_nodrp	0.98371	10xv3
scb_nodrp	0.98214	10xv3
scb_nodrp	0.98153	10xv3
scb_nodrp	0.98232	10xv3
scb_dropout	0.95512	dropseq
scb_dropout	0.95584	dropseq
scb_dropout	0.95563	dropseq
scb_dropout	0.96021	dropseq
scb_dropout	0.95724	dropseq
scb_nodrp	0.94858	dropseq
scb_nodrp	0.95365	dropseq
scb_nodrp	0.94537	dropseq
scb_nodrp	0.95012	dropseq
scb_nodrp	0.95224	dropseq
scb_dropout	0.9668	indrop
scb_dropout	0.96338	indrop
scb_dropout	0.96482	indrop
scb_dropout	0.97021	indrop
scb_dropout	0.96425	indrop
scb_nodrp	0.96569	indrop
scb_nodrp	0.96412	indrop
scb_nodrp	0.9632	indrop
scb_nodrp	0.96392	indrop
scb_nodrp	0.96253	indrop
scb_dropout	0.9649	seqwell
scb_dropout	0.96542	seqwell
scb_dropout	0.96353	seqwell
scb_dropout	0.96983	seqwell
scb_dropout	0.96844	seqwell
scb_nodrp	0.96	seqwell
scb_nodrp	0.96426	seqwell
scb_nodrp	0.96322	seqwell
scb_nodrp	0.96253	seqwell
scb_nodrp	0.96011	seqwell
scb_dropout	0.99047	sm
scb_dropout	0.99143	sm
scb_dropout	0.99342	sm
scb_dropout	0.99132	sm
scb_dropout	0.99084	sm
scb_nodrp	0.99138	sm
scb_nodrp	0.99201	sm
scb_nodrp	0.99212	sm
scb_nodrp	0.99184	sm
scb_nodrp	0.99053	sm
scb_dropout	0.97837	10xv2
scb_dropout	0.98628	10xv2
scb_dropout	0.97954	10xv2
scb_dropout	0.97873	10xv2
scb_dropout	0.98243	10xv2
scb_nodrp	0.98071	10xv2
scb_nodrp	0.98032	10xv2
scb_nodrp	0.97743	10xv2
scb_nodrp	0.9813	10xv2
scb_nodrp	0.97843	10xv2
scb_dropout	0.9898	celseq
scb_dropout	0.98932	celseq
scb_dropout	0.99011	celseq
scb_dropout	0.98754	celseq
scb_dropout	0.99143	celseq
scb_nodrp	0.99123	celseq
scb_nodrp	0.98908	celseq
scb_nodrp	0.9901	celseq
scb_nodrp	0.98911	celseq
scb_nodrp	0.98855	celseq
scb_dropout	0.97268	indrop
scb_dropout	0.98134	indrop
scb_dropout	0.97653	indrop
scb_dropout	0.97545	indrop
scb_dropout	0.98133	indrop
scb_nodrp	0.97408	indrop
scb_nodrp	0.97299	indrop
scb_nodrp	0.97578	indrop
scb_nodrp	0.98041	indrop
scb_nodrp	0.97651	indrop
scb_dropout	0.99257	10xv3
scb_dropout	0.99433	10xv3
scb_dropout	0.99527	10xv3
scb_dropout	0.99268	10xv3
scb_dropout	0.99275	10xv3
scb_nodrp	0.99445	10xv3
scb_nodrp	0.99438	10xv3
scb_nodrp	0.99246	10xv3
scb_nodrp	0.99191	10xv3
scb_nodrp	0.99233	10xv3
scb_dropout	0.98756	seqwell
scb_dropout	0.99183	seqwell
scb_dropout	0.98688	seqwell
scb_dropout	0.97483	seqwell
scb_dropout	0.98518	seqwell
scb_nodrp	0.98812	seqwell
scb_nodrp	0.98805	seqwell
scb_nodrp	0.98648	seqwell
scb_nodrp	0.9844	seqwell
scb_nodrp	0.98749	seqwell
scb_dropout	0.91495	10Xv2
scb_dropout	0.91652	10Xv2
scb_dropout	0.91233	10Xv2
scb_dropout	0.90958	10Xv2
scb_dropout	0.91479	10Xv2
scb_nodrp	0.91397	10Xv2
scb_nodrp	0.90542	10Xv2
scb_nodrp	0.91356	10Xv2
scb_nodrp	0.91032	10Xv2
scb_nodrp	0.90732	10Xv2
scb_dropout	0.93735	10xv3
scb_dropout	0.93118	10xv3
scb_dropout	0.93425	10xv3
scb_dropout	0.92956	10xv3
scb_dropout	0.93714	10xv3
scb_nodrp	0.92356	10xv3
scb_nodrp	0.92687	10xv3
scb_nodrp	0.93255	10xv3
scb_nodrp	0.92833	10xv3
scb_nodrp	0.92543	10xv3
scb_dropout	0.94148	celseq
scb_dropout	0.93667	celseq
scb_dropout	0.93729	celseq
scb_dropout	0.94322	celseq
scb_dropout	0.94013	celseq
scb_nodrp	0.92967	celseq
scb_nodrp	0.93394	celseq
scb_nodrp	0.93445	celseq
scb_nodrp	0.93011	celseq
scb_nodrp	0.92953	celseq
scb_dropout	0.90963	dropseq
scb_dropout	0.91157	dropseq
scb_dropout	0.91535	dropseq
scb_dropout	0.89804	dropseq
scb_dropout	0.90767	dropseq
scb_nodrp	0.90021	dropseq
scb_nodrp	0.90354	dropseq
scb_nodrp	0.90706	dropseq
scb_nodrp	0.90534	dropseq
scb_nodrp	0.90416	dropseq
scb_dropout	0.97579	indrop
scb_dropout	0.98104	indrop
scb_dropout	0.96769	indrop
scb_dropout	0.9721	indrop
scb_dropout	0.97337	indrop
scb_nodrp	0.97245	indrop
scb_nodrp	0.96933	indrop
scb_nodrp	0.96924	indrop
scb_nodrp	0.96854	indrop
scb_nodrp	0.97102	indrop
scb_dropout	0.97339	seqwell
scb_dropout	0.97285	seqwell
scb_dropout	0.97426	seqwell
scb_dropout	0.97499	seqwell
scb_dropout	0.97126	seqwell
scb_nodrp	0.96498	seqwell
scb_nodrp	0.96713	seqwell
scb_nodrp	0.96812	seqwell
scb_nodrp	0.95776	seqwell
scb_nodrp	0.95983	seqwell
scb_dropout	0.95518	sm
scb_dropout	0.95575	sm
scb_dropout	0.95582	sm
scb_dropout	0.95439	sm
scb_dropout	0.96012	sm
scb_nodrp	0.95421	sm
scb_nodrp	0.95315	sm
scb_nodrp	0.95743	sm
scb_nodrp	0.95215	sm
scb_nodrp	0.95342	sm
scb_dropout	0.88945	10xv2
scb_dropout	0.89042	10xv2
scb_dropout	0.89122	10xv2
scb_dropout	0.88963	10xv2
scb_dropout	0.89256	10xv2
scb_nodrp	0.89002	10xv2
scb_nodrp	0.89032	10xv2
scb_nodrp	0.88573	10xv2
scb_nodrp	0.88247	10xv2
scb_nodrp	0.89424	10xv2
scb_dropout	0.89581	celseq
scb_dropout	0.89462	celseq
scb_dropout	0.89563	celseq
scb_dropout	0.89973	celseq
scb_dropout	0.89563	celseq
scb_nodrp	0.90174	celseq
scb_nodrp	0.89487	celseq
scb_nodrp	0.89134	celseq
scb_nodrp	0.89472	celseq
scb_nodrp	0.89932	celseq
scb_dropout	0.93406	indrop
scb_dropout	0.93572	indrop
scb_dropout	0.93682	indrop
scb_dropout	0.94375	indrop
scb_dropout	0.93847	indrop
scb_nodrp	0.93678	indrop
scb_nodrp	0.93276	indrop
scb_nodrp	0.93157	indrop
scb_nodrp	0.9385	indrop
scb_nodrp	0.93854	indrop
scb_dropout	0.91853	10xv3
scb_dropout	0.91432	10xv3
scb_dropout	0.92014	10xv3
scb_dropout	0.92441	10xv3
scb_dropout	0.91375	10xv3
scb_nodrp	0.90477	10xv3
scb_nodrp	0.90453	10xv3
scb_nodrp	0.90848	10xv3
scb_nodrp	0.91123	10xv3
scb_nodrp	0.90674	10xv3
scb_dropout	0.87779	dropseq
scb_dropout	0.87729	dropseq
scb_dropout	0.87834	dropseq
scb_dropout	0.87628	dropseq
scb_dropout	0.88036	dropseq
scb_nodrp	0.87427	dropseq
scb_nodrp	0.87325	dropseq
scb_nodrp	0.87541	dropseq
scb_nodrp	0.87463	dropseq
scb_nodrp	0.87224	dropseq

## Sheet: Supplementary Data 5
Supplementary Data 5|Dropout layer test (Pan dataset)
Method	Acc	Dataset
scb_dropout	0.54988	Bh
scb_dropout	0.55783	Bh
scb_dropout	0.58543	Bh
scb_dropout	0.54385	Bh
scb_dropout	0.53132	Bh
scb_nodrp	0.55715	Bh
scb_nodrp	0.54375	Bh
scb_nodrp	0.52158	Bh
scb_nodrp	0.56232	Bh
scb_nodrp	0.53583	Bh
scb_dropout	0.56413	seg
scb_dropout	0.56749	seg
scb_dropout	0.57023	seg
scb_dropout	0.56943	seg
scb_dropout	0.56533	seg
scb_nodrp	0.56149	seg
scb_nodrp	0.56467	seg
scb_nodrp	0.56356	seg
scb_nodrp	0.56739	seg
scb_nodrp	0.56211	seg
scb_dropout	0.58219	mu
scb_dropout	0.58191	mu
scb_dropout	0.58648	mu
scb_dropout	0.57913	mu
scb_dropout	0.5832	mu
scb_nodrp	0.58354	mu
scb_nodrp	0.58793	mu
scb_nodrp	0.58312	mu
scb_nodrp	0.58126	mu
scb_nodrp	0.58152	mu
scb_dropout	0.70426	Bh
scb_dropout	0.67526	Bh
scb_dropout	0.68492	Bh
scb_dropout	0.71353	Bh
scb_dropout	0.70424	Bh
scb_nodrp	0.63402	Bh
scb_nodrp	0.67061	Bh
scb_nodrp	0.68395	Bh
scb_nodrp	0.65278	Bh
scb_nodrp	0.66298	Bh
scb_dropout	0.5853	seg
scb_dropout	0.58961	seg
scb_dropout	0.58274	seg
scb_dropout	0.59279	seg
scb_dropout	0.58726	seg
scb_nodrp	0.56149	seg
scb_nodrp	0.56467	seg
scb_nodrp	0.56781	seg
scb_nodrp	0.55917	seg
scb_nodrp	0.56243	seg
scb_dropout	0.87769	xin
scb_dropout	0.88934	xin
scb_dropout	0.87923	xin
scb_dropout	0.88342	xin
scb_dropout	0.88644	xin
scb_nodrp	0.88368	xin
scb_nodrp	0.87243	xin
scb_nodrp	0.87842	xin
scb_nodrp	0.87423	xin
scb_nodrp	0.87278	xin
scb_dropout	0.78227	Bh
scb_dropout	0.77593	Bh
scb_dropout	0.78535	Bh
scb_dropout	0.78133	Bh
scb_dropout	0.78693	Bh
scb_nodrp	0.6863	Bh
scb_nodrp	0.69374	Bh
scb_nodrp	0.68393	Bh
scb_nodrp	0.69311	Bh
scb_nodrp	0.69046	Bh
scb_dropout	0.71021	mu
scb_dropout	0.72493	mu
scb_dropout	0.71583	mu
scb_dropout	0.72031	mu
scb_dropout	0.71633	mu
scb_nodrp	0.71786	mu
scb_nodrp	0.71422	mu
scb_nodrp	0.71035	mu
scb_nodrp	0.71593	mu
scb_nodrp	0.70853	mu
scb_dropout	0.96795	xin
scb_dropout	0.97294	xin
scb_dropout	0.96832	xin
scb_dropout	0.97823	xin
scb_dropout	0.96381	xin
scb_nodrp	0.96497	xin
scb_nodrp	0.96732	xin
scb_nodrp	0.96284	xin
scb_nodrp	0.96835	xin
scb_nodrp	0.96478	xin
scb_dropout	0.83433	seg
scb_dropout	0.83582	seg
scb_dropout	0.83572	seg
scb_dropout	0.83854	seg
scb_dropout	0.83159	seg
scb_nodrp	0.83495	seg
scb_nodrp	0.83037	seg
scb_nodrp	0.83196	seg
scb_nodrp	0.83295	seg
scb_nodrp	0.83134	seg
scb_dropout	0.63421	mu
scb_dropout	0.63582	mu
scb_dropout	0.63185	mu
scb_dropout	0.64037	mu
scb_dropout	0.63917	mu
scb_nodrp	0.61413	mu
scb_nodrp	0.61952	mu
scb_nodrp	0.61583	mu
scb_nodrp	0.60491	mu
scb_nodrp	0.61034	mu
scb_dropout	0.98349	xin
scb_dropout	0.98351	xin
scb_dropout	0.98563	xin
scb_dropout	0.98572	xin
scb_dropout	0.99104	xin
scb_nodrp	0.9835	xin
scb_nodrp	0.97477	xin
scb_nodrp	0.98121	xin
scb_nodrp	0.97472	xin
scb_nodrp	0.97568	xin

## Sheet: Supplementary Data 6
Supplementary Data 6| Reproduce data for Fig 3b
Fig 3b 1
Dataset	Cohen_Kappa_Score	Method
10xv2_10xv3	0.99245	scBalance
10xv2_CELseq	0.98808	scBalance
10xv2_Dropseq	0.97424	scBalance
10xv2_inDrop	0.97416	scBalance
10xv2_SMARTseq	0.99482	scBalance
10xv2_SeqWell	0.98732	scBalance
10xv3_10xv2	0.95842	scBalance
10xv3_CELseq	0.99268	scBalance
10xv3_Dropseq	0.95842	scBalance
10xv3_inDrop	0.96854	scBalance
10xv3_SMARTseq	0.98256	scBalance
10xv3_SeqWell	0.98166	scBalance
CELseq_10xv2	0.95486	scBalance
CELseq_10xv3	0.98227	scBalance
CELseq_Dropseq	0.95629	scBalance
CELseq_inDrop	0.96198	scBalance
CELseq_SMARTseq	0.99774	scBalance
CELseq_SeqWell	0.96465	scBalance
Dropseq_10xv2	0.98215	scBalance
Dropseq_10xv3	0.99233	scBalance
Dropseq_CELseq	0.98608	scBalance
Dropseq_inDrop	0.97834	scBalance
Dropseq_SMARTseq	0.99081	scBalance
Dropseq_SeqWell	0.98648	scBalance
inDrop_10xv2	0.90665	scBalance
inDrop_10xv3	0.92946	scBalance
inDrop_CELseq	0.93684	scBalance
inDrop_Dropseq	0.90689	scBalance
inDrop_SMARTseq	0.99541	scBalance
inDrop_SeqWell	0.97744	scBalance
SMARTseq_10xv2	0.91363	scBalance
SMARTseq_10xv3	0.93389	scBalance
SMARTseq_CELseq	0.93976	scBalance
SMARTseq_Dropseq	0.90845	scBalance
SMARTseq_inDrop	0.97339	scBalance
SMARTseq_SeqWell	0.97335	scBalance
SeqWell_10xv2	0.89066	scBalance
SeqWell_10xv3	0.91823	scBalance
SeqWell_CELseq	0.89628	scBalance
SeqWell_Dropseq	0.87801	scBalance
SeqWell_inDrop	0.93776	scBalance
SeqWell_SMARRTseq	0.95625	scBalance
10xv2_10xv3	0.90369	singlecellnet
10xv2_CELseq	0.91067	singlecellnet
10xv2_Dropseq	0.88516	singlecellnet
10xv2_inDrop	0.89998	singlecellnet
10xv2_SMARTseq	0.90033	singlecellnet
10xv2_SeqWell	0.91183	singlecellnet
10xv3_10xv2	0.89866	singlecellnet
10xv3_CELseq	0.90598	singlecellnet
10xv3_Dropseq	0.88738	singlecellnet
10xv3_inDrop	0.8965	singlecellnet
10xv3_SMARTseq	0.90856	singlecellnet
10xv3_SeqWell	0.91738	singlecellnet
CELseq_10xv2	0.88727	singlecellnet
CELseq_10xv3	0.90764	singlecellnet
CELseq_Dropseq	0.87203	singlecellnet
CELseq_inDrop	0.89888	singlecellnet
CELseq_SMARTseq	0.91761	singlecellnet
CELseq_SeqWell	0.89493	singlecellnet
Dropseq_10xv2	0.90489	singlecellnet
Dropseq_10xv3	0.91111	singlecellnet
Dropseq_CELseq	0.90847	singlecellnet
Dropseq_inDrop	0.90032	singlecellnet
Dropseq_SMARTseq	0.90939	singlecellnet
Dropseq_SeqWell	0.91097	singlecellnet
inDrop_10xv2	0.84143	singlecellnet
inDrop_10xv3	0.86263	singlecellnet
inDrop_CELseq	0.86249	singlecellnet
inDrop_Dropseq	0.83654	singlecellnet
inDrop_SMARTseq	0.90493	singlecellnet
inDrop_SeqWell	0.91912	singlecellnet
SMARTseq_10xv2	0.83474	singlecellnet
SMARTseq_10xv3	0.86476	singlecellnet
SMARTseq_CELseq	0.85464	singlecellnet
SMARTseq_Dropseq	0.83219	singlecellnet
SMARTseq_inDrop	0.88918	singlecellnet
SMARTseq_SeqWell	0.89362	singlecellnet
SeqWell_10xv2	0.82347	singlecellnet
SeqWell_10xv3	0.83264	singlecellnet
SeqWell_CELseq	0.81896	singlecellnet
SeqWell_Dropseq	0.82354	singlecellnet
SeqWell_inDrop	0.86956	singlecellnet
SeqWell_SMARRTseq	0.87979	singlecellnet
10xv2_10xv3	0.63893	scmap_cell
10xv2_CELseq	0.63484	scmap_cell
10xv2_Dropseq	0.63746	scmap_cell
10xv2_inDrop	0.64986	scmap_cell
10xv2_SMARTseq	0.65284	scmap_cell
10xv2_SeqWell	0.63824	scmap_cell
10xv3_10xv2	0.64872	scmap_cell
10xv3_CELseq	0.63345	scmap_cell
10xv3_Dropseq	0.63082	scmap_cell
10xv3_inDrop	0.64365	scmap_cell
10xv3_SMARTseq	0.65279	scmap_cell
10xv3_SeqWell	0.63667	scmap_cell
CELseq_10xv2	0.64579	scmap_cell
CELseq_10xv3	0.63939	scmap_cell
CELseq_Dropseq	0.63425	scmap_cell
CELseq_inDrop	0.66621	scmap_cell
CELseq_SMARTseq	0.66639	scmap_cell
CELseq_SeqWell	0.63829	scmap_cell
Dropseq_10xv2	0.64692	scmap_cell
Dropseq_10xv3	0.63804	scmap_cell
Dropseq_CELseq	0.63515	scmap_cell
Dropseq_inDrop	0.64721	scmap_cell
Dropseq_SMARTseq	0.65883	scmap_cell
Dropseq_SeqWell	0.64392	scmap_cell
inDrop_10xv2	0.66081	scmap_cell
inDrop_10xv3	0.65345	scmap_cell
inDrop_CELseq	0.65992	scmap_cell
inDrop_Dropseq	0.64482	scmap_cell
inDrop_SMARTseq	0.70268	scmap_cell
inDrop_SeqWell	0.67549	scmap_cell
SMARTseq_10xv2	0.64341	scmap_cell
SMARTseq_10xv3	0.64144	scmap_cell
SMARTseq_CELseq	0.64774	scmap_cell
SMARTseq_Dropseq	0.63395	scmap_cell
SMARTseq_inDrop	0.68423	scmap_cell
SMARTseq_SeqWell	0.65823	scmap_cell
SeqWell_10xv2	0.64381	scmap_cell
SeqWell_10xv3	0.63933	scmap_cell
SeqWell_CELseq	0.63372	scmap_cell
SeqWell_Dropseq	0.62961	scmap_cell
SeqWell_inDrop	0.66461	scmap_cell
SeqWell_SMARRTseq	0.67464	scmap_cell
10xv2_10xv3	0.56962	scmap_cluster
10xv2_CELseq	0.56681	scmap_cluster
10xv2_Dropseq	0.60528	scmap_cluster
10xv2_inDrop	0.55004	scmap_cluster
10xv2_SMARTseq	0.53186	scmap_cluster
10xv2_SeqWell	0.53674	scmap_cluster
10xv3_10xv2	0.56776	scmap_cluster
10xv3_CELseq	0.53453	scmap_cluster
10xv3_Dropseq	0.57012	scmap_cluster
10xv3_inDrop	0.51739	scmap_cluster
10xv3_SMARTseq	0.50509	scmap_cluster
10xv3_SeqWell	0.49532	scmap_cluster
CELseq_10xv2	0.57463	scmap_cluster
CELseq_10xv3	0.54268	scmap_cluster
CELseq_Dropseq	0.57356	scmap_cluster
CELseq_inDrop	0.54218	scmap_cluster
CELseq_SMARTseq	0.52227	scmap_cluster
CELseq_SeqWell	0.50002	scmap_cluster
Dropseq_10xv2	0.57888	scmap_cluster
Dropseq_10xv3	0.53851	scmap_cluster
Dropseq_CELseq	0.53484	scmap_cluster
Dropseq_inDrop	0.52408	scmap_cluster
Dropseq_SMARTseq	0.50528	scmap_cluster
Dropseq_SeqWell	0.50139	scmap_cluster
inDrop_10xv2	0.59581	scmap_cluster
inDrop_10xv3	0.56392	scmap_cluster
inDrop_CELseq	0.57193	scmap_cluster
inDrop_Dropseq	0.58507	scmap_cluster
inDrop_SMARTseq	0.52373	scmap_cluster
inDrop_SeqWell	0.58108	scmap_cluster
SMARTseq_10xv2	0.59106	scmap_cluster
SMARTseq_10xv3	0.56571	scmap_cluster
SMARTseq_CELseq	0.57413	scmap_cluster
SMARTseq_Dropseq	0.58442	scmap_cluster
SMARTseq_inDrop	0.60937	scmap_cluster
SMARTseq_SeqWell	0.57543	scmap_cluster
SeqWell_10xv2	0.58963	scmap_cluster
SeqWell_10xv3	0.56399	scmap_cluster
SeqWell_CELseq	0.55976	scmap_cluster
SeqWell_Dropseq	0.58412	scmap_cluster
SeqWell_inDrop	0.59374	scmap_cluster
SeqWell_SMARRTseq	0.58493	scmap_cluster
10xv2_10xv3	0.58622	singler
10xv2_CELseq	0.58203	singler
10xv2_Dropseq	0.60483	singler
10xv2_inDrop	0.55424	singler
10xv2_SMARTseq	0.55576	singler
10xv2_SeqWell	0.55273	singler
10xv3_10xv2	0.53229	singler
10xv3_CELseq	0.51767	singler
10xv3_Dropseq	0.54011	singler
10xv3_inDrop	0.48426	singler
10xv3_SMARTseq	0.48927	singler
10xv3_SeqWell	0.47971	singler
CELseq_10xv2	0.57391	singler
CELseq_10xv3	0.56884	singler
CELseq_Dropseq	0.58146	singler
CELseq_inDrop	0.54801	singler
CELseq_SMARTseq	0.54141	singler
CELseq_SeqWell	0.53042	singler
Dropseq_10xv2	0.58074	singler
Dropseq_10xv3	0.56639	singler
Dropseq_CELseq	0.56219	singler
Dropseq_inDrop	0.53432	singler
Dropseq_SMARTseq	0.53646	singler
Dropseq_SeqWell	0.53102	singler
inDrop_10xv2	0.61736	singler
inDrop_10xv3	0.62001	singler
inDrop_CELseq	0.62643	singler
inDrop_Dropseq	0.61986	singler
inDrop_SMARTseq	0.64967	singler
inDrop_SeqWell	0.64668	singler
SMARTseq_10xv2	0.59686	singler
SMARTseq_10xv3	0.60455	singler
SMARTseq_CELseq	0.61073	singler
SMARTseq_Dropseq	0.60101	singler
SMARTseq_inDrop	0.63513	singler
SMARTseq_SeqWell	0.62344	singler
SeqWell_10xv2	0.55935	singler
SeqWell_10xv3	0.55514	singler
SeqWell_CELseq	0.54865	singler
SeqWell_Dropseq	0.56176	singler
SeqWell_inDrop	0.57025	singler
SeqWell_SMARRTseq	0.57871	singler
10xv2_10xv3	0.87102	scVI
10xv2_CELseq	0.88241	scVI
10xv2_Dropseq	0.85571	scVI
10xv2_inDrop	0.91866	scVI
10xv2_SMARTseq	0.91768	scVI
10xv2_SeqWell	0.95434	scVI
10xv3_10xv2	0.87629	scVI
10xv3_CELseq	0.88268	scVI
10xv3_Dropseq	0.89356	scVI
10xv3_inDrop	0.91554	scVI
10xv3_SMARTseq	0.93644	scVI
10xv3_SeqWell	0.87654	scVI
CELseq_10xv2	0.85649	scVI
CELseq_10xv3	0.84625	scVI
CELseq_Dropseq	0.86953	scVI
CELseq_inDrop	0.91564	scVI
CELseq_SMARTseq	0.93692	scVI
CELseq_SeqWell	0.84567	scVI
Dropseq_10xv2	0.83861	scVI
Dropseq_10xv3	0.82145	scVI
Dropseq_CELseq	0.84056	scVI
Dropseq_inDrop	0.88799	scVI
Dropseq_SMARTseq	0.82421	scVI
Dropseq_SeqWell	0.85026	scVI
inDrop_10xv2	0.91735	scVI
inDrop_10xv3	0.89564	scVI
inDrop_CELseq	0.84633	scVI
inDrop_Dropseq	0.87546	scVI
inDrop_SMARTseq	0.93732	scVI
inDrop_SeqWell	0.85693	scVI
SMARTseq_10xv2	0.82365	scVI
SMARTseq_10xv3	0.81065	scVI
SMARTseq_CELseq	0.82354	scVI
SMARTseq_Dropseq	0.79365	scVI
SMARTseq_inDrop	0.76925	scVI
SMARTseq_SeqWell	0.82645	scVI
SeqWell_10xv2	0.88312	scVI
SeqWell_10xv3	0.86963	scVI
SeqWell_CELseq	0.81326	scVI
SeqWell_Dropseq	0.83205	scVI
SeqWell_inDrop	0.84323	scVI
SeqWell_SMARRTseq	0.72354	scVI
10xv2_10xv3	0.42513	scPred
10xv2_CELseq	0.39684	scPred
10xv2_Dropseq	0.41095	scPred
10xv2_inDrop	0.30657	scPred
10xv2_SMARTseq	0.42685	scPred
10xv2_SeqWell	0.48931	scPred
10xv3_10xv2	0.47365	scPred
10xv3_CELseq	0.37652	scPred
10xv3_Dropseq	0.38621	scPred
10xv3_inDrop	0.45639	scPred
10xv3_SMARTseq	0.42658	scPred
10xv3_SeqWell	0.39045	scPred
CELseq_10xv2	0.29985	scPred
CELseq_10xv3	0.26485	scPred
CELseq_Dropseq	0.32264	scPred
CELseq_inDrop	0.37156	scPred
CELseq_SMARTseq	0.35628	scPred
CELseq_SeqWell	0.29745	scPred
Dropseq_10xv2	0.36593	scPred
Dropseq_10xv3	0.37565	scPred
Dropseq_CELseq	0.43256	scPred
Dropseq_inDrop	0.29653	scPred
Dropseq_SMARTseq	0.34964	scPred
Dropseq_SeqWell	0.46851	scPred
inDrop_10xv2	0.34126	scPred
inDrop_10xv3	0.36951	scPred
inDrop_CELseq	0.40875	scPred
inDrop_Dropseq	0.44625	scPred
inDrop_SMARTseq	0.43618	scPred
inDrop_SeqWell	0.29862	scPred
SMARTseq_10xv2	0.41062	scPred
SMARTseq_10xv3	0.39664	scPred
SMARTseq_CELseq	0.34685	scPred
SMARTseq_Dropseq	0.39065	scPred
SMARTseq_inDrop	0.29862	scPred
SMARTseq_SeqWell	0.35295	scPred
SeqWell_10xv2	0.46293	scPred
SeqWell_10xv3	0.51859	scPred
SeqWell_CELseq	0.26588	scPred
SeqWell_Dropseq	0.35421	scPred
SeqWell_inDrop	0.42165	scPred
SeqWell_SMARRTseq	0.39564	scPred
10xv2_10xv3	0.75292	MARS
10xv2_CELseq	0.82064	MARS
10xv2_Dropseq	0.76582	MARS
10xv2_inDrop	0.81245	MARS
10xv2_SMARTseq	0.74625	MARS
10xv2_SeqWell	0.71639	MARS
10xv3_10xv2	0.76322	MARS
10xv3_CELseq	0.76482	MARS
10xv3_Dropseq	0.83265	MARS
10xv3_inDrop	0.74325	MARS
10xv3_SMARTseq	0.84234	MARS
10xv3_SeqWell	0.78133	MARS
CELseq_10xv2	0.69865	MARS
CELseq_10xv3	0.64851	MARS
CELseq_Dropseq	0.55932	MARS
CELseq_inDrop	0.71662	MARS
CELseq_SMARTseq	0.56932	MARS
CELseq_SeqWell	0.69835	MARS
Dropseq_10xv2	0.71206	MARS
Dropseq_10xv3	0.74325	MARS
Dropseq_CELseq	0.64528	MARS
Dropseq_inDrop	0.65412	MARS
Dropseq_SMARTseq	0.69842	MARS
Dropseq_SeqWell	0.58625	MARS
inDrop_10xv2	0.69154	MARS
inDrop_10xv3	0.65278	MARS
inDrop_CELseq	0.67415	MARS
inDrop_Dropseq	0.55962	MARS
inDrop_SMARTseq	0.67741	MARS
inDrop_SeqWell	0.75624	MARS
SMARTseq_10xv2	0.76582	MARS
SMARTseq_10xv3	0.81225	MARS
SMARTseq_CELseq	0.76162	MARS
SMARTseq_Dropseq	0.76419	MARS
SMARTseq_inDrop	0.69328	MARS
SMARTseq_SeqWell	0.71045	MARS
SeqWell_10xv2	0.62985	MARS
SeqWell_10xv3	0.61844	MARS
SeqWell_CELseq	0.69284	MARS
SeqWell_Dropseq	0.67411	MARS
SeqWell_inDrop	0.72151	MARS
SeqWell_SMARRTseq	0.62443	MARS
Fig 3b 2
Dataset	Accuracy	Method
10xv2_10xv3	0.99586	scBalance
10xv2_CELseq	0.99425	scBalance
10xv2_Dropseq	0.98156	scBalance
10xv2_inDrop	0.99123	scBalance
10xv2_SMARTseq	0.98586	scBalance
10xv2_SeqWell	0.98122	scBalance
10xv3_10xv2	0.98756	scBalance
10xv3_CELseq	0.98462	scBalance
10xv3_Dropseq	0.91205	scBalance
10xv3_inDrop	0.93652	scBalance
10xv3_SMARTseq	0.98655	scBalance
10xv3_SeqWell	0.96235	scBalance
CELseq_10xv2	0.63245	scBalance
CELseq_10xv3	0.76542	scBalance
CELseq_Dropseq	0.69865	scBalance
CELseq_inDrop	0.84513	scBalance
CELseq_SMARTseq	0.98652	scBalance
CELseq_SeqWell	0.83745	scBalance
Dropseq_10xv2	0.99133	scBalance
Dropseq_10xv3	0.98625	scBalance
Dropseq_CELseq	0.97652	scBalance
Dropseq_inDrop	0.98562	scBalance
Dropseq_SMARTseq	0.99101	scBalance
Dropseq_SeqWell	0.97665	scBalance
inDrop_10xv2	0.89525	scBalance
inDrop_10xv3	0.87142	scBalance
inDrop_CELseq	0.70326	scBalance
inDrop_Dropseq	0.82362	scBalance
inDrop_SMARTseq	0.98625	scBalance
inDrop_SeqWell	0.91235	scBalance
SMARTseq_10xv2	0.60354	scBalance
SMARTseq_10xv3	0.68121	scBalance
SMARTseq_CELseq	0.79885	scBalance
SMARTseq_Dropseq	0.69652	scBalance
SMARTseq_inDrop	0.79862	scBalance
SMARTseq_SeqWell	0.85625	scBalance
SeqWell_10xv2	0.81325	scBalance
SeqWell_10xv3	0.51489	scBalance
SeqWell_CELseq	0.44695	scBalance
SeqWell_Dropseq	0.62141	scBalance
SeqWell_inDrop	0.72332	scBalance
SeqWell_SMARRTseq	0.78954	scBalance
10xv2_10xv3	0.68625	singlecellnet
10xv2_CELseq	0.62156	singlecellnet
10xv2_Dropseq	0.71647	singlecellnet
10xv2_inDrop	0.69564	singlecellnet
10xv2_SMARTseq	0.67114	singlecellnet
10xv2_SeqWell	0.65996	singlecellnet
10xv3_10xv2	0.64259	singlecellnet
10xv3_CELseq	0.64751	singlecellnet
10xv3_Dropseq	0.59526	singlecellnet
10xv3_inDrop	0.58362	singlecellnet
10xv3_SMARTseq	0.64815	singlecellnet
10xv3_SeqWell	0.64855	singlecellnet
CELseq_10xv2	0.21564	singlecellnet
CELseq_10xv3	0.26541	singlecellnet
CELseq_Dropseq	0.20659	singlecellnet
CELseq_inDrop	0.41523	singlecellnet
CELseq_SMARTseq	0.69845	singlecellnet
CELseq_SeqWell	0.45632	singlecellnet
Dropseq_10xv2	0.64356	singlecellnet
Dropseq_10xv3	0.62513	singlecellnet
Dropseq_CELseq	0.64515	singlecellnet
Dropseq_inDrop	0.62659	singlecellnet
Dropseq_SMARTseq	0.59845	singlecellnet
Dropseq_SeqWell	0.62646	singlecellnet
inDrop_10xv2	0.59862	singlecellnet
inDrop_10xv3	0.48625	singlecellnet
inDrop_CELseq	0.33265	singlecellnet
inDrop_Dropseq	0.42531	singlecellnet
inDrop_SMARTseq	0.51458	singlecellnet
inDrop_SeqWell	0.49362	singlecellnet
SMARTseq_10xv2	0.23105	singlecellnet
SMARTseq_10xv3	0.21555	singlecellnet
SMARTseq_CELseq	0.26515	singlecellnet
SMARTseq_Dropseq	0.22031	singlecellnet
SMARTseq_inDrop	0.30141	singlecellnet
SMARTseq_SeqWell	0.32653	singlecellnet
SeqWell_10xv2	0.29654	singlecellnet
SeqWell_10xv3	0.14516	singlecellnet
SeqWell_CELseq	0.11414	singlecellnet
SeqWell_Dropseq	0.16595	singlecellnet
SeqWell_inDrop	0.15426	singlecellnet
SeqWell_SMARRTseq	0.22145	singlecellnet
10xv2_10xv3	0.46135	scmap_cell
10xv2_CELseq	0.56324	scmap_cell
10xv2_Dropseq	0.49855	scmap_cell
10xv2_inDrop	0.48762	scmap_cell
10xv2_SMARTseq	0.39784	scmap_cell
10xv2_SeqWell	0.41573	scmap_cell
10xv3_10xv2	0.42659	scmap_cell
10xv3_CELseq	0.39885	scmap_cell
10xv3_Dropseq	0.32458	scmap_cell
10xv3_inDrop	0.48652	scmap_cell
10xv3_SMARTseq	0.47895	scmap_cell
10xv3_SeqWell	0.46523	scmap_cell
CELseq_10xv2	0.18628	scmap_cell
CELseq_10xv3	0.23156	scmap_cell
CELseq_Dropseq	0.14652	scmap_cell
CELseq_inDrop	0.23654	scmap_cell
CELseq_SMARTseq	0.48955	scmap_cell
CELseq_SeqWell	0.32416	scmap_cell
Dropseq_10xv2	0.47218	scmap_cell
Dropseq_10xv3	0.42569	scmap_cell
Dropseq_CELseq	0.41576	scmap_cell
Dropseq_inDrop	0.45235	scmap_cell
Dropseq_SMARTseq	0.50265	scmap_cell
Dropseq_SeqWell	0.46252	scmap_cell
inDrop_10xv2	0.42653	scmap_cell
inDrop_10xv3	0.39254	scmap_cell
inDrop_CELseq	0.24856	scmap_cell
inDrop_Dropseq	0.32156	scmap_cell
inDrop_SMARTseq	0.45216	scmap_cell
inDrop_SeqWell	0.41236	scmap_cell
SMARTseq_10xv2	0.11526	scmap_cell
SMARTseq_10xv3	0.13265	scmap_cell
SMARTseq_CELseq	0.13562	scmap_cell
SMARTseq_Dropseq	0.21145	scmap_cell
SMARTseq_inDrop	0.23215	scmap_cell
SMARTseq_SeqWell	0.29564	scmap_cell
SeqWell_10xv2	0.23165	scmap_cell
SeqWell_10xv3	0.11032	scmap_cell
SeqWell_CELseq	0.0123	scmap_cell
SeqWell_Dropseq	0.14231	scmap_cell
SeqWell_inDrop	0.13362	scmap_cell
SeqWell_SMARRTseq	0.18652	scmap_cell
10xv2_10xv3	0.24958	scmap_cluster
10xv2_CELseq	0.39547	scmap_cluster
10xv2_Dropseq	0.33668	scmap_cluster
10xv2_inDrop	0.41952	scmap_cluster
10xv2_SMARTseq	0.29584	scmap_cluster
10xv2_SeqWell	0.36324	scmap_cluster
10xv3_10xv2	0.31569	scmap_cluster
10xv3_CELseq	0.40156	scmap_cluster
10xv3_Dropseq	0.38951	scmap_cluster
10xv3_inDrop	0.38715	scmap_cluster
10xv3_SMARTseq	0.39526	scmap_cluster
10xv3_SeqWell	0.38475	scmap_cluster
CELseq_10xv2	0.20643	scmap_cluster
CELseq_10xv3	0.22653	scmap_cluster
CELseq_Dropseq	0.18466	scmap_cluster
CELseq_inDrop	0.21653	scmap_cluster
CELseq_SMARTseq	0.43956	scmap_cluster
CELseq_SeqWell	0.29884	scmap_cluster
Dropseq_10xv2	0.37541	scmap_cluster
Dropseq_10xv3	0.41253	scmap_cluster
Dropseq_CELseq	0.39856	scmap_cluster
Dropseq_inDrop	0.45623	scmap_cluster
Dropseq_SMARTseq	0.44625	scmap_cluster
Dropseq_SeqWell	0.47956	scmap_cluster
inDrop_10xv2	0.39564	scmap_cluster
inDrop_10xv3	0.37455	scmap_cluster
inDrop_CELseq	0.14662	scmap_cluster
inDrop_Dropseq	0.23653	scmap_cluster
inDrop_SMARTseq	0.39856	scmap_cluster
inDrop_SeqWell	0.41223	scmap_cluster
SMARTseq_10xv2	0.11326	scmap_cluster
SMARTseq_10xv3	0.16953	scmap_cluster
SMARTseq_CELseq	0.32654	scmap_cluster
SMARTseq_Dropseq	0.16523	scmap_cluster
SMARTseq_inDrop	0.22456	scmap_cluster
SMARTseq_SeqWell	0.36959	scmap_cluster
SeqWell_10xv2	0.26598	scmap_cluster
SeqWell_10xv3	0.11265	scmap_cluster
SeqWell_CELseq	0.0365	scmap_cluster
SeqWell_Dropseq	0.15632	scmap_cluster
SeqWell_inDrop	0.15224	scmap_cluster
SeqWell_SMARRTseq	0.21065	scmap_cluster
10xv2_10xv3	0.45286	singler
10xv2_CELseq	0.44125	singler
10xv2_Dropseq	0.46359	singler
10xv2_inDrop	0.39845	singler
10xv2_SMARTseq	0.41548	singler
10xv2_SeqWell	0.36954	singler
10xv3_10xv2	0.39586	singler
10xv3_CELseq	0.37965	singler
10xv3_Dropseq	0.36595	singler
10xv3_inDrop	0.37959	singler
10xv3_SMARTseq	0.41256	singler
10xv3_SeqWell	0.40495	singler
CELseq_10xv2	0.35486	singler
CELseq_10xv3	0.23652	singler
CELseq_Dropseq	0.14625	singler
CELseq_inDrop	0.20154	singler
CELseq_SMARTseq	0.41659	singler
CELseq_SeqWell	0.26958	singler
Dropseq_10xv2	0.47521	singler
Dropseq_10xv3	0.46258	singler
Dropseq_CELseq	0.47963	singler
Dropseq_inDrop	0.36598	singler
Dropseq_SMARTseq	0.48663	singler
Dropseq_SeqWell	0.42651	singler
inDrop_10xv2	0.38665	singler
inDrop_10xv3	0.38145	singler
inDrop_CELseq	0.29564	singler
inDrop_Dropseq	0.31526	singler
inDrop_SMARTseq	0.43265	singler
inDrop_SeqWell	0.40177	singler
SMARTseq_10xv2	0.16594	singler
SMARTseq_10xv3	0.23165	singler
SMARTseq_CELseq	0.31156	singler
SMARTseq_Dropseq	0.26487	singler
SMARTseq_inDrop	0.36154	singler
SMARTseq_SeqWell	0.39865	singler
SeqWell_10xv2	0.34659	singler
SeqWell_10xv3	0.21566	singler
SeqWell_CELseq	0.0965	singler
SeqWell_Dropseq	0.22165	singler
SeqWell_inDrop	0.23659	singler
SeqWell_SMARRTseq	0.27998	singler
10xv2_10xv3	0.67415	scVI
10xv2_CELseq	0.68122	scVI
10xv2_Dropseq	0.71142	scVI
10xv2_inDrop	0.68956	scVI
10xv2_SMARTseq	0.70426	scVI
10xv2_SeqWell	0.65471	scVI
10xv3_10xv2	0.63958	scVI
10xv3_CELseq	0.66259	scVI
10xv3_Dropseq	0.67145	scVI
10xv3_inDrop	0.59846	scVI
10xv3_SMARTseq	0.64895	scVI
10xv3_SeqWell	0.63659	scVI
CELseq_10xv2	0.51264	scVI
CELseq_10xv3	0.50231	scVI
CELseq_Dropseq	0.55461	scVI
CELseq_inDrop	0.58451	scVI
CELseq_SMARTseq	0.69844	scVI
CELseq_SeqWell	0.54876	scVI
Dropseq_10xv2	0.64121	scVI
Dropseq_10xv3	0.57486	scVI
Dropseq_CELseq	0.63265	scVI
Dropseq_inDrop	0.69853	scVI
Dropseq_SMARTseq	0.67481	scVI
Dropseq_SeqWell	0.66154	scVI
inDrop_10xv2	0.59846	scVI
inDrop_10xv3	0.54185	scVI
inDrop_CELseq	0.42653	scVI
inDrop_Dropseq	0.44621	scVI
inDrop_SMARTseq	0.64518	scVI
inDrop_SeqWell	0.67415	scVI
SMARTseq_10xv2	0.21264	scVI
SMARTseq_10xv3	0.26594	scVI
SMARTseq_CELseq	0.31654	scVI
SMARTseq_Dropseq	0.23564	scVI
SMARTseq_inDrop	0.29564	scVI
SMARTseq_SeqWell	0.36525	scVI
SeqWell_10xv2	0.35698	scVI
SeqWell_10xv3	0.18499	scVI
SeqWell_CELseq	0.19625	scVI
SeqWell_Dropseq	0.26598	scVI
SeqWell_inDrop	0.31256	scVI
SeqWell_SMARRTseq	0.36528	scVI
10xv2_10xv3	0.12056	scPred
10xv2_CELseq	0.21654	scPred
10xv2_Dropseq	0.23625	scPred
10xv2_inDrop	0.20415	scPred
10xv2_SMARTseq	0.18553	scPred
10xv2_SeqWell	0.16954	scPred
10xv3_10xv2	0.13695	scPred
10xv3_CELseq	0.18652	scPred
10xv3_Dropseq	0.23142	scPred
10xv3_inDrop	0.23156	scPred
10xv3_SMARTseq	0.29945	scPred
10xv3_SeqWell	0.24165	scPred
CELseq_10xv2	0.06598	scPred
CELseq_10xv3	0.06144	scPred
CELseq_Dropseq	0.03265	scPred
CELseq_inDrop	0.16594	scPred
CELseq_SMARTseq	0.30124	scPred
CELseq_SeqWell	0.10265	scPred
Dropseq_10xv2	0.25614	scPred
Dropseq_10xv3	0.24922	scPred
Dropseq_CELseq	0.26594	scPred
Dropseq_inDrop	0.26498	scPred
Dropseq_SMARTseq	0.28745	scPred
Dropseq_SeqWell	0.24105	scPred
inDrop_10xv2	0.13268	scPred
inDrop_10xv3	0.16548	scPred
inDrop_CELseq	0.11032	scPred
inDrop_Dropseq	0.07156	scPred
inDrop_SMARTseq	0.23156	scPred
inDrop_SeqWell	0.22145	scPred
SMARTseq_10xv2	0.01322	scPred
SMARTseq_10xv3	0.03265	scPred
SMARTseq_CELseq	0.04658	scPred
SMARTseq_Dropseq	0.01469	scPred
SMARTseq_inDrop	0.11205	scPred
SMARTseq_SeqWell	0.13265	scPred
SeqWell_10xv2	0.09864	scPred
SeqWell_10xv3	0.03265	scPred
SeqWell_CELseq	0.01053	scPred
SeqWell_Dropseq	0.04562	scPred
SeqWell_inDrop	0.06958	scPred
SeqWell_SMARRTseq	0.06258	scPred
10xv2_10xv3	0.71542	MARS
10xv2_CELseq	0.64175	MARS
10xv2_Dropseq	0.72065	MARS
10xv2_inDrop	0.74152	MARS
10xv2_SMARTseq	0.69635	MARS
10xv2_SeqWell	0.67445	MARS
10xv3_10xv2	0.65932	MARS
10xv3_CELseq	0.64755	MARS
10xv3_Dropseq	0.62154	MARS
10xv3_inDrop	0.63215	MARS
10xv3_SMARTseq	0.59897	MARS
10xv3_SeqWell	0.61542	MARS
CELseq_10xv2	0.49568	MARS
CELseq_10xv3	0.32954	MARS
CELseq_Dropseq	0.34856	MARS
CELseq_inDrop	0.46253	MARS
CELseq_SMARTseq	0.61542	MARS
CELseq_SeqWell	0.41562	MARS
Dropseq_10xv2	0.74122	MARS
Dropseq_10xv3	0.63254	MARS
Dropseq_CELseq	0.59862	MARS
Dropseq_inDrop	0.69481	MARS
Dropseq_SMARTseq	0.66546	MARS
Dropseq_SeqWell	0.62548	MARS
inDrop_10xv2	0.56184	MARS
inDrop_10xv3	0.65842	MARS
inDrop_CELseq	0.39654	MARS
inDrop_Dropseq	0.44265	MARS
inDrop_SMARTseq	0.61025	MARS
inDrop_SeqWell	0.68956	MARS
SMARTseq_10xv2	0.31466	MARS
SMARTseq_10xv3	0.24635	MARS
SMARTseq_CELseq	0.32121	MARS
SMARTseq_Dropseq	0.26543	MARS
SMARTseq_inDrop	0.30215	MARS
SMARTseq_SeqWell	0.29865	MARS
SeqWell_10xv2	0.33654	MARS
SeqWell_10xv3	0.21326	MARS
SeqWell_CELseq	0.15426	MARS
SeqWell_Dropseq	0.23654	MARS
SeqWell_inDrop	0.32651	MARS
SeqWell_SMARRTseq	0.39897	MARS

## Sheet: Supplementary Data 7
Supplementary Data 7| Performance comparison on the intra-dataset annotation task for Extra-large dataset
Dataset	Cohen's Kappa Score	Method
CardiacAtlas	0.92237	scBalance
CardiacAtlas	0.79608	Random Forest
CardiacAtlas	0.72773	Decision Tree
CardiacAtlas	0.45491	SVM
CardiacAtlas	0.22674	kNN
PKU CovidAtlas	0.7302	scBalance
PKU CovidAtlas	0.57173	Random Forest
PKU CovidAtlas	0.46155	Decision Tree
PKU CovidAtlas	0.24916	SVM
PKU CovidAtlas	0.27531	kNN

## Sheet: Supplementary Data 8
Supplementary Data 8|Batch effect robustness test (PBMC). All methods are used alongside Combat
Note: scVI has inner batch correction loss so that it was not be used in this test. scBalance is also excluded from using Combat
Dataset	Cohen_Kappa_Score	Method
10xv2_10xv3	0.921764	singlecellnet + combat
10xv2_CELseq	0.928883	singlecellnet + combat
10xv2_Dropseq	0.902863	singlecellnet + combat
10xv2_inDrop	0.91798	singlecellnet + combat
10xv2_SMARTseq	0.918337	singlecellnet + combat
10xv2_SeqWell	0.930067	singlecellnet + combat
10xv3_10xv2	0.916633	singlecellnet + combat
10xv3_CELseq	0.9241	singlecellnet + combat
10xv3_Dropseq	0.905128	singlecellnet + combat
10xv3_inDrop	0.91443	singlecellnet + combat
10xv3_SMARTseq	0.926731	singlecellnet + combat
10xv3_SeqWell	0.935728	singlecellnet + combat
CELseq_10xv2	0.905015	singlecellnet + combat
CELseq_10xv3	0.925793	singlecellnet + combat
CELseq_Dropseq	0.889471	singlecellnet + combat
CELseq_inDrop	0.916858	singlecellnet + combat
CELseq_SMARTseq	0.935962	singlecellnet + combat
CELseq_SeqWell	0.912829	singlecellnet + combat
Dropseq_10xv2	0.922988	singlecellnet + combat
Dropseq_10xv3	0.929332	singlecellnet + combat
Dropseq_CELseq	0.926639	singlecellnet + combat
Dropseq_inDrop	0.918326	singlecellnet + combat
Dropseq_SMARTseq	0.927578	singlecellnet + combat
Dropseq_SeqWell	0.929189	singlecellnet + combat
inDrop_10xv2	0.858259	singlecellnet + combat
inDrop_10xv3	0.879883	singlecellnet + combat
inDrop_CELseq	0.87974	singlecellnet + combat
inDrop_Dropseq	0.853271	singlecellnet + combat
inDrop_SMARTseq	0.923029	singlecellnet + combat
inDrop_SeqWell	0.937502	singlecellnet + combat
SMARTseq_10xv2	0.851435	singlecellnet + combat
SMARTseq_10xv3	0.882055	singlecellnet + combat
SMARTseq_CELseq	0.871733	singlecellnet + combat
SMARTseq_Dropseq	0.848834	singlecellnet + combat
SMARTseq_inDrop	0.906964	singlecellnet + combat
SMARTseq_SeqWell	0.911492	singlecellnet + combat
SeqWell_10xv2	0.839939	singlecellnet + combat
SeqWell_10xv3	0.849293	singlecellnet + combat
SeqWell_CELseq	0.835339	singlecellnet + combat
SeqWell_Dropseq	0.840011	singlecellnet + combat
SeqWell_inDrop	0.886951	singlecellnet + combat
SeqWell_SMARRTseq	0.897386	singlecellnet + combat
10xv2_10xv3	0.664487	scmap_cell + combat
10xv2_CELseq	0.660234	scmap_cell + combat
10xv2_Dropseq	0.662958	scmap_cell + combat
10xv2_inDrop	0.675854	scmap_cell + combat
10xv2_SMARTseq	0.678954	scmap_cell + combat
10xv2_SeqWell	0.66377	scmap_cell + combat
10xv3_10xv2	0.674669	scmap_cell + combat
10xv3_CELseq	0.658788	scmap_cell + combat
10xv3_Dropseq	0.656053	scmap_cell + combat
10xv3_inDrop	0.669396	scmap_cell + combat
10xv3_SMARTseq	0.678902	scmap_cell + combat
10xv3_SeqWell	0.662137	scmap_cell + combat
CELseq_10xv2	0.671622	scmap_cell + combat
CELseq_10xv3	0.664966	scmap_cell + combat
CELseq_Dropseq	0.65962	scmap_cell + combat
CELseq_inDrop	0.692858	scmap_cell + combat
CELseq_SMARTseq	0.693046	scmap_cell + combat
CELseq_SeqWell	0.663822	scmap_cell + combat
Dropseq_10xv2	0.672797	scmap_cell + combat
Dropseq_10xv3	0.663562	scmap_cell + combat
Dropseq_CELseq	0.660556	scmap_cell + combat
Dropseq_inDrop	0.673098	scmap_cell + combat
Dropseq_SMARTseq	0.685183	scmap_cell + combat
Dropseq_SeqWell	0.669677	scmap_cell + combat
inDrop_10xv2	0.687242	scmap_cell + combat
inDrop_10xv3	0.679588	scmap_cell + combat
inDrop_CELseq	0.686317	scmap_cell + combat
inDrop_Dropseq	0.670613	scmap_cell + combat
inDrop_SMARTseq	0.730787	scmap_cell + combat
inDrop_SeqWell	0.70251	scmap_cell + combat
SMARTseq_10xv2	0.669146	scmap_cell + combat
SMARTseq_10xv3	0.667098	scmap_cell + combat
SMARTseq_CELseq	0.67365	scmap_cell + combat
SMARTseq_Dropseq	0.659308	scmap_cell + combat
SMARTseq_inDrop	0.711599	scmap_cell + combat
SMARTseq_SeqWell	0.684559	scmap_cell + combat
SeqWell_10xv2	0.669562	scmap_cell + combat
SeqWell_10xv3	0.664903	scmap_cell + combat
SeqWell_CELseq	0.659069	scmap_cell + combat
SeqWell_Dropseq	0.654794	scmap_cell + combat
SeqWell_inDrop	0.691194	scmap_cell + combat
SeqWell_SMARRTseq	0.701626	scmap_cell + combat
10xv2_10xv3	0.583861	scmap_cluster + combat
10xv2_CELseq	0.58098	scmap_cluster + combat
10xv2_Dropseq	0.620412	scmap_cluster + combat
10xv2_inDrop	0.563791	scmap_cluster + combat
10xv2_SMARTseq	0.545156	scmap_cluster + combat
10xv2_SeqWell	0.550158	scmap_cluster + combat
10xv3_10xv2	0.581954	scmap_cluster + combat
10xv3_CELseq	0.547893	scmap_cluster + combat
10xv3_Dropseq	0.584373	scmap_cluster + combat
10xv3_inDrop	0.530325	scmap_cluster + combat
10xv3_SMARTseq	0.517717	scmap_cluster + combat
10xv3_SeqWell	0.507703	scmap_cluster + combat
CELseq_10xv2	0.588996	scmap_cluster + combat
CELseq_10xv3	0.556247	scmap_cluster + combat
CELseq_Dropseq	0.587899	scmap_cluster + combat
CELseq_inDrop	0.555734	scmap_cluster + combat
CELseq_SMARTseq	0.535327	scmap_cluster + combat
CELseq_SeqWell	0.51252	scmap_cluster + combat
Dropseq_10xv2	0.593352	scmap_cluster + combat
Dropseq_10xv3	0.551973	scmap_cluster + combat
Dropseq_CELseq	0.548211	scmap_cluster + combat
Dropseq_inDrop	0.537182	scmap_cluster + combat
Dropseq_SMARTseq	0.517912	scmap_cluster + combat
Dropseq_SeqWell	0.513925	scmap_cluster + combat
inDrop_10xv2	0.610705	scmap_cluster + combat
inDrop_10xv3	0.578018	scmap_cluster + combat
inDrop_CELseq	0.586228	scmap_cluster + combat
inDrop_Dropseq	0.599697	scmap_cluster + combat
inDrop_SMARTseq	0.536823	scmap_cluster + combat
inDrop_SeqWell	0.595607	scmap_cluster + combat
SMARTseq_10xv2	0.605837	scmap_cluster + combat
SMARTseq_10xv3	0.579853	scmap_cluster + combat
SMARTseq_CELseq	0.588483	scmap_cluster + combat
SMARTseq_Dropseq	0.599031	scmap_cluster + combat
SMARTseq_inDrop	0.624604	scmap_cluster + combat
SMARTseq_SeqWell	0.589816	scmap_cluster + combat
SeqWell_10xv2	0.604371	scmap_cluster + combat
SeqWell_10xv3	0.57809	scmap_cluster + combat
SeqWell_CELseq	0.573754	scmap_cluster + combat
SeqWell_Dropseq	0.598723	scmap_cluster + combat
SeqWell_inDrop	0.608583	scmap_cluster + combat
SeqWell_SMARRTseq	0.599553	scmap_cluster + combat
10xv2_10xv3	0.609669	singler + combat
10xv2_CELseq	0.605311	singler + combat
10xv2_Dropseq	0.629023	singler + combat
10xv2_inDrop	0.57641	singler + combat
10xv2_SMARTseq	0.57799	singler + combat
10xv2_SeqWell	0.574839	singler + combat
10xv3_10xv2	0.553582	singler + combat
10xv3_CELseq	0.538377	singler + combat
10xv3_Dropseq	0.561714	singler + combat
10xv3_inDrop	0.50363	singler + combat
10xv3_SMARTseq	0.508841	singler + combat
10xv3_SeqWell	0.498898	singler + combat
CELseq_10xv2	0.596866	singler + combat
CELseq_10xv3	0.591594	singler + combat
CELseq_Dropseq	0.604718	singler + combat
CELseq_inDrop	0.56993	singler + combat
CELseq_SMARTseq	0.563066	singler + combat
CELseq_SeqWell	0.551637	singler + combat
Dropseq_10xv2	0.60397	singler + combat
Dropseq_10xv3	0.589046	singler + combat
Dropseq_CELseq	0.584678	singler + combat
Dropseq_inDrop	0.555693	singler + combat
Dropseq_SMARTseq	0.557918	singler + combat
Dropseq_SeqWell	0.552261	singler + combat
inDrop_10xv2	0.642054	singler + combat
inDrop_10xv3	0.64481	singler + combat
inDrop_CELseq	0.651487	singler + combat
inDrop_Dropseq	0.644654	singler + combat
inDrop_SMARTseq	0.675657	singler + combat
inDrop_SeqWell	0.672547	singler + combat
SMARTseq_10xv2	0.620734	singler + combat
SMARTseq_10xv3	0.628732	singler + combat
SMARTseq_CELseq	0.635159	singler + combat
SMARTseq_Dropseq	0.62505	singler + combat
SMARTseq_inDrop	0.660535	singler + combat
SMARTseq_SeqWell	0.648378	singler + combat
SeqWell_10xv2	0.581724	singler + combat
SeqWell_10xv3	0.577346	singler + combat
SeqWell_CELseq	0.570596	singler + combat
SeqWell_Dropseq	0.58423	singler + combat
SeqWell_inDrop	0.59306	singler + combat
SeqWell_SMARRTseq	0.601858	singler + combat
10xv2_10xv3	0.50219	scPred + combat
10xv2_CELseq	0.42985	scPred + combat
10xv2_Dropseq	0.45275	scPred + combat
10xv2_inDrop	0.39573	scPred + combat
10xv2_SMARTseq	0.42954	scPred + combat
10xv2_SeqWell	0.49285	scPred + combat
10xv3_10xv2	0.46194	scPred + combat
10xv3_CELseq	0.39294	scPred + combat
10xv3_Dropseq	0.42582	scPred + combat
10xv3_inDrop	0.46928	scPred + combat
10xv3_SMARTseq	0.46892	scPred + combat
10xv3_SeqWell	0.39528	scPred + combat
CELseq_10xv2	0.33298	scPred + combat
CELseq_10xv3	0.32853	scPred + combat
CELseq_Dropseq	0.35282	scPred + combat
CELseq_inDrop	0.39604	scPred + combat
CELseq_SMARTseq	0.38593	scPred + combat
CELseq_SeqWell	0.31385	scPred + combat
Dropseq_10xv2	0.34925	scPred + combat
Dropseq_10xv3	0.36902	scPred + combat
Dropseq_CELseq	0.46927	scPred + combat
Dropseq_inDrop	0.32954	scPred + combat
Dropseq_SMARTseq	0.35919	scPred + combat
Dropseq_SeqWell	0.49375	scPred + combat
inDrop_10xv2	0.32964	scPred + combat
inDrop_10xv3	0.35375	scPred + combat
inDrop_CELseq	0.41386	scPred + combat
inDrop_Dropseq	0.46729	scPred + combat
inDrop_SMARTseq	0.43769	scPred + combat
inDrop_SeqWell	0.48543	scPred + combat
SMARTseq_10xv2	0.42864	scPred + combat
SMARTseq_10xv3	0.49385	scPred + combat
SMARTseq_CELseq	0.38535	scPred + combat
SMARTseq_Dropseq	0.41486	scPred + combat
SMARTseq_inDrop	0.32543	scPred + combat
SMARTseq_SeqWell	0.35372	scPred + combat
SeqWell_10xv2	0.47938	scPred + combat
SeqWell_10xv3	0.53591	scPred + combat
SeqWell_CELseq	0.31593	scPred + combat
SeqWell_Dropseq	0.35725	scPred + combat
SeqWell_inDrop	0.45827	scPred + combat
SeqWell_SMARRTseq	0.42954	scPred + combat
10xv2_10xv3	0.76294	MARS + combat
10xv2_CELseq	0.81482	MARS + combat
10xv2_Dropseq	0.77038	MARS + combat
10xv2_inDrop	0.82104	MARS + combat
10xv2_SMARTseq	0.74934	MARS + combat
10xv2_SeqWell	0.72143	MARS + combat
10xv3_10xv2	0.75495	MARS + combat
10xv3_CELseq	0.76024	MARS + combat
10xv3_Dropseq	0.83592	MARS + combat
10xv3_inDrop	0.75402	MARS + combat
10xv3_SMARTseq	0.8642	MARS + combat
10xv3_SeqWell	0.78243	MARS + combat
CELseq_10xv2	0.72197	MARS + combat
CELseq_10xv3	0.65925	MARS + combat
CELseq_Dropseq	0.58275	MARS + combat
CELseq_inDrop	0.69204	MARS + combat
CELseq_SMARTseq	0.59375	MARS + combat
CELseq_SeqWell	0.71308	MARS + combat
Dropseq_10xv2	0.72983	MARS + combat
Dropseq_10xv3	0.73184	MARS + combat
Dropseq_CELseq	0.66342	MARS + combat
Dropseq_inDrop	0.68265	MARS + combat
Dropseq_SMARTseq	0.71385	MARS + combat
Dropseq_SeqWell	0.59982	MARS + combat
inDrop_10xv2	0.72485	MARS + combat
inDrop_10xv3	0.67243	MARS + combat
inDrop_CELseq	0.65937	MARS + combat
inDrop_Dropseq	0.56284	MARS + combat
inDrop_SMARTseq	0.67143	MARS + combat
inDrop_SeqWell	0.75395	MARS + combat
SMARTseq_10xv2	0.77284	MARS + combat
SMARTseq_10xv3	0.81493	MARS + combat
SMARTseq_CELseq	0.78384	MARS + combat
SMARTseq_Dropseq	0.77143	MARS + combat
SMARTseq_inDrop	0.68274	MARS + combat
SMARTseq_SeqWell	0.73291	MARS + combat
SeqWell_10xv2	0.63194	MARS + combat
SeqWell_10xv3	0.62853	MARS + combat
SeqWell_CELseq	0.68264	MARS + combat
SeqWell_Dropseq	0.69174	MARS + combat
SeqWell_inDrop	0.74211	MARS + combat
SeqWell_SMARRTseq	0.63592	MARS + combat

## Sheet: Supplementary Data 9
Supplementary Data 9|scBalance/scBalance+combat
Method	Acc	Dataset	training
scb	0.99741	sm	10xv2
scb	0.99322	sm	10xv2
scb	0.99546	sm	10xv2
scb	0.99447	sm	10xv2
scb	0.99353	sm	10xv2
scb+combat	0.99173	sm	10xv2
scb+combat	0.99243	sm	10xv2
scb+combat	0.99169	sm	10xv2
scb+combat	0.99365	sm	10xv2
scb+combat	0.99485	sm	10xv2
scb	0.99484	10xv3	10xv2
scb	0.99126	10xv3	10xv2
scb	0.99453	10xv3	10xv2
scb	0.99655	10xv3	10xv2
scb	0.99301	10xv3	10xv2
scb+combat	0.99002	10xv3	10xv2
scb+combat	0.99454	10xv3	10xv2
scb+combat	0.99264	10xv3	10xv2
scb+combat	0.99188	10xv3	10xv2
scb+combat	0.99107	10xv3	10xv2
scb	0.98823	celseq	10xv2
scb	0.98875	celseq	10xv2
scb	0.98746	celseq	10xv2
scb	0.98629	celseq	10xv2
scb	0.98966	celseq	10xv2
scb+combat	0.99124	celseq	10xv2
scb+combat	0.99025	celseq	10xv2
scb+combat	0.98985	celseq	10xv2
scb+combat	0.98847	celseq	10xv2
scb+combat	0.98678	celseq	10xv2
scb	0.97503	dropseq	10xv2
scb	0.97435	dropseq	10xv2
scb	0.97347	dropseq	10xv2
scb	0.97489	dropseq	10xv2
scb	0.97344	dropseq	10xv2
scb+combat	0.97541	dropseq	10xv2
scb+combat	0.97014	dropseq	10xv2
scb+combat	0.97246	dropseq	10xv2
scb+combat	0.97223	dropseq	10xv2
scb+combat	0.97098	dropseq	10xv2
scb	0.97407	indrop	10xv2
scb	0.97332	indrop	10xv2
scb	0.97586	indrop	10xv2
scb	0.97423	indrop	10xv2
scb	0.97331	indrop	10xv2
scb+combat	0.97256	indrop	10xv2
scb+combat	0.97466	indrop	10xv2
scb+combat	0.97632	indrop	10xv2
scb+combat	0.97124	indrop	10xv2
scb+combat	0.97224	indrop	10xv2
scb	0.98579	seqwell	10xv2
scb	0.98775	seqwell	10xv2
scb	0.98546	seqwell	10xv2
scb	0.98793	seqwell	10xv2
scb	0.98967	seqwell	10xv2
scb+combat	0.98546	seqwell	10xv2
scb+combat	0.98614	seqwell	10xv2
scb+combat	0.98456	seqwell	10xv2
scb+combat	0.98665	seqwell	10xv2
scb+combat	0.98501	seqwell	10xv2
scb	0.98264	sm	10xv3
scb	0.98292	sm	10xv3
scb	0.98312	sm	10xv3
scb	0.98275	sm	10xv3
scb	0.98288	sm	10xv3
scb+combat	0.98465	sm	10xv3
scb+combat	0.98621	sm	10xv3
scb+combat	0.98366	sm	10xv3
scb+combat	0.98145	sm	10xv3
scb+combat	0.98265	sm	10xv3
scb	0.97096	10xv2	10xv3
scb	0.96432	10xv2	10xv3
scb	0.95872	10xv2	10xv3
scb	0.96827	10xv2	10xv3
scb	0.96024	10xv2	10xv3
scb+combat	0.97016	10xv2	10xv3
scb+combat	0.96991	10xv2	10xv3
scb+combat	0.96895	10xv2	10xv3
scb+combat	0.96744	10xv2	10xv3
scb+combat	0.96581	10xv2	10xv3
scb	0.99241	celseq	10xv3
scb	0.99253	celseq	10xv3
scb	0.99268	celseq	10xv3
scb	0.99351	celseq	10xv3
scb	0.99289	celseq	10xv3
scb+combat	0.99156	celseq	10xv3
scb+combat	0.99325	celseq	10xv3
scb+combat	0.99441	celseq	10xv3
scb+combat	0.99244	celseq	10xv3
scb+combat	0.99235	celseq	10xv3
scb	0.95633	dropseq	10xv3
scb	0.96425	dropseq	10xv3
scb	0.95773	dropseq	10xv3
scb	0.96236	dropseq	10xv3
scb	0.96204	dropseq	10xv3
scb+combat	0.96155	dropseq	10xv3
scb+combat	0.96248	dropseq	10xv3
scb+combat	0.96146	dropseq	10xv3
scb+combat	0.96546	dropseq	10xv3
scb+combat	0.96481	dropseq	10xv3
scb	0.96549	indrop	10xv3
scb	0.97125	indrop	10xv3
scb	0.96788	indrop	10xv3
scb	0.96431	indrop	10xv3
scb	0.96353	indrop	10xv3
scb+combat	0.96211	indrop	10xv3
scb+combat	0.96254	indrop	10xv3
scb+combat	0.96471	indrop	10xv3
scb+combat	0.96235	indrop	10xv3
scb+combat	0.96895	indrop	10xv3
scb	0.98095	seqwell	10xv3
scb	0.98233	seqwell	10xv3
scb	0.98107	seqwell	10xv3
scb	0.98174	seqwell	10xv3
scb	0.98453	seqwell	10xv3
scb+combat	0.98642	seqwell	10xv3
scb+combat	0.98046	seqwell	10xv3
scb+combat	0.98142	seqwell	10xv3
scb+combat	0.97895	seqwell	10xv3
scb+combat	0.98186	seqwell	10xv3
scb	0.9946	sm	cel
scb	0.99521	sm	cel
scb	0.99552	sm	cel
scb	0.99486	sm	cel
scb	0.9949	sm	cel
scb+combat	0.99156	sm	cel
scb+combat	0.99668	sm	cel
scb+combat	0.99258	sm	cel
scb+combat	0.99235	sm	cel
scb+combat	0.99187	sm	cel
scb	0.95505	10xv2	cel
scb	0.9513	10xv2	cel
scb	0.95527	10xv2	cel
scb	0.95589	10xv2	cel
scb	0.95542	10xv2	cel
scb+combat	0.95484	10xv2	cel
scb+combat	0.95669	10xv2	cel
scb+combat	0.95514	10xv2	cel
scb+combat	0.94986	10xv2	cel
scb+combat	0.95188	10xv2	cel
scb	0.98378	10xv3	cel
scb	0.98453	10xv3	cel
scb	0.98548	10xv3	cel
scb	0.98429	10xv3	cel
scb	0.98633	10xv3	cel
scb+combat	0.98694	10xv3	cel
scb+combat	0.99011	10xv3	cel
scb+combat	0.98355	10xv3	cel
scb+combat	0.98265	10xv3	cel
scb+combat	0.98926	10xv3	cel
scb	0.95512	dropseq	cel
scb	0.95584	dropseq	cel
scb	0.95563	dropseq	cel
scb	0.96021	dropseq	cel
scb	0.95724	dropseq	cel
scb+combat	0.95368	dropseq	cel
scb+combat	0.95624	dropseq	cel
scb+combat	0.9651	dropseq	cel
scb+combat	0.96145	dropseq	cel
scb+combat	0.96021	dropseq	cel
scb	0.9668	indrop	cel
scb	0.96338	indrop	cel
scb	0.96482	indrop	cel
scb	0.97021	indrop	cel
scb	0.96425	indrop	cel
scb+combat	0.96058	indrop	cel
scb+combat	0.96584	indrop	cel
scb+combat	0.96325	indrop	cel
scb+combat	0.96945	indrop	cel
scb+combat	0.96254	indrop	cel
scb	0.9649	seqwell	cel
scb	0.96542	seqwell	cel
scb	0.96353	seqwell	cel
scb	0.96983	seqwell	cel
scb	0.96844	seqwell	cel
scb+combat	0.96268	seqwell	cel
scb+combat	0.96815	seqwell	cel
scb+combat	0.96357	seqwell	cel
scb+combat	0.96558	seqwell	cel
scb+combat	0.96948	seqwell	cel
scb	0.99047	sm	dropseq
scb	0.99143	sm	dropseq
scb	0.99342	sm	dropseq
scb	0.99132	sm	dropseq
scb	0.99084	sm	dropseq
scb+combat	0.99156	sm	dropseq
scb+combat	0.99264	sm	dropseq
scb+combat	0.98965	sm	dropseq
scb+combat	0.99232	sm	dropseq
scb+combat	0.99015	sm	dropseq
scb	0.97837	10xv2	dropseq
scb	0.98628	10xv2	dropseq
scb	0.97954	10xv2	dropseq
scb	0.97873	10xv2	dropseq
scb	0.98243	10xv2	dropseq
scb+combat	0.96669	10xv2	dropseq
scb+combat	0.98202	10xv2	dropseq
scb+combat	0.98108	10xv2	dropseq
scb+combat	0.97548	10xv2	dropseq
scb+combat	0.98124	10xv2	dropseq
scb	0.9898	celseq	dropseq
scb	0.98932	celseq	dropseq
scb	0.99011	celseq	dropseq
scb	0.98754	celseq	dropseq
scb	0.99143	celseq	dropseq
scb+combat	0.98667	celseq	dropseq
scb+combat	0.99032	celseq	dropseq
scb+combat	0.98647	celseq	dropseq
scb+combat	0.98795	celseq	dropseq
scb+combat	0.98512	celseq	dropseq
scb	0.97268	indrop	dropseq
scb	0.98134	indrop	dropseq
scb	0.97653	indrop	dropseq
scb	0.97545	indrop	dropseq
scb	0.98133	indrop	dropseq
scb+combat	0.97047	indrop	dropseq
scb+combat	0.96902	indrop	dropseq
scb+combat	0.97351	indrop	dropseq
scb+combat	0.97698	indrop	dropseq
scb+combat	0.97154	indrop	dropseq
scb	0.99257	10xv3	dropseq
scb	0.99433	10xv3	dropseq
scb	0.99527	10xv3	dropseq
scb	0.99268	10xv3	dropseq
scb	0.99275	10xv3	dropseq
scb+combat	0.98878	10xv3	dropseq
scb+combat	0.99125	10xv3	dropseq
scb+combat	0.99164	10xv3	dropseq
scb+combat	0.99325	10xv3	dropseq
scb+combat	0.98971	10xv3	dropseq
scb	0.98756	seqwell	dropseq
scb	0.99183	seqwell	dropseq
scb	0.98688	seqwell	dropseq
scb	0.97483	seqwell	dropseq
scb	0.98518	seqwell	dropseq
scb+combat	0.98654	seqwell	dropseq
scb+combat	0.98146	seqwell	dropseq
scb+combat	0.97358	seqwell	dropseq
scb+combat	0.98369	seqwell	dropseq
scb+combat	0.98496	seqwell	dropseq
scb	0.99558	sm	indrp
scb	0.99583	sm	indrp
scb	0.99671	sm	indrp
scb	0.99482	sm	indrp
scb	0.99411	sm	indrp
scb+combat	0.99488	sm	indrp
scb+combat	0.99685	sm	indrp
scb+combat	0.99359	sm	indrp
scb+combat	0.99175	sm	indrp
scb+combat	0.99418	sm	indrp
scb	0.90742	10xv2	indrp
scb	0.91243	10xv2	indrp
scb	0.91054	10xv2	indrp
scb	0.90843	10xv2	indrp
scb	0.90854	10xv2	indrp
scb+combat	0.9101	10xv2	indrp
scb+combat	0.90876	10xv2	indrp
scb+combat	0.91105	10xv2	indrp
scb+combat	0.90659	10xv2	indrp
scb+combat	0.90554	10xv2	indrp
scb	0.93758	celseq	indrp
scb	0.93944	celseq	indrp
scb	0.94108	celseq	indrp
scb	0.93984	celseq	indrp
scb	0.94114	celseq	indrp
scb+combat	0.93681	celseq	indrp
scb+combat	0.93654	celseq	indrp
scb+combat	0.94025	celseq	indrp
scb+combat	0.93569	celseq	indrp
scb+combat	0.94543	celseq	indrp
scb	0.90902	dropseq	indrp
scb	0.90194	dropseq	indrp
scb	0.90754	dropseq	indrp
scb	0.91043	dropseq	indrp
scb	0.90553	dropseq	indrp
scb+combat	0.90607	dropseq	indrp
scb+combat	0.90565	dropseq	indrp
scb+combat	0.90364	dropseq	indrp
scb+combat	0.91006	dropseq	indrp
scb+combat	0.89659	dropseq	indrp
scb	0.92882	10xv3	indrp
scb	0.92894	10xv3	indrp
scb	0.92945	10xv3	indrp
scb	0.92835	10xv3	indrp
scb	0.92977	10xv3	indrp
scb+combat	0.92658	10xv3	indrp
scb+combat	0.91945	10xv3	indrp
scb+combat	0.92687	10xv3	indrp
scb+combat	0.92944	10xv3	indrp
scb+combat	0.91658	10xv3	indrp
scb	0.97546	seqwell	indrp
scb	0.97568	seqwell	indrp
scb	0.98243	seqwell	indrp
scb	0.97325	seqwell	indrp
scb	0.98037	seqwell	indrp
scb+combat	0.98624	seqwell	indrp
scb+combat	0.97689	seqwell	indrp
scb+combat	0.98265	seqwell	indrp
scb+combat	0.98655	seqwell	indrp
scb+combat	0.97154	seqwell	indrp
scb	0.91495	10Xv2	sm
scb	0.91652	10Xv2	sm
scb	0.91233	10Xv2	sm
scb	0.90958	10Xv2	sm
scb	0.91479	10Xv2	sm
scb+combat	0.8998	10Xv2	sm
scb+combat	0.90283	10Xv2	sm
scb+combat	0.90249	10Xv2	sm
scb+combat	0.90654	10Xv2	sm
scb+combat	0.91025	10Xv2	sm
scb	0.93735	10xv3	sm
scb	0.93118	10xv3	sm
scb	0.93425	10xv3	sm
scb	0.92956	10xv3	sm
scb	0.93714	10xv3	sm
scb+combat	0.92989	10xv3	sm
scb+combat	0.93156	10xv3	sm
scb+combat	0.92698	10xv3	sm
scb+combat	0.93461	10xv3	sm
scb+combat	0.93016	10xv3	sm
scb	0.94148	celseq	sm
scb	0.93667	celseq	sm
scb	0.93729	celseq	sm
scb	0.94322	celseq	sm
scb	0.94013	celseq	sm
scb+combat	0.93871	celseq	sm
scb+combat	0.94015	celseq	sm
scb+combat	0.93654	celseq	sm
scb+combat	0.94131	celseq	sm
scb+combat	0.93658	celseq	sm
scb	0.90963	dropseq	sm
scb	0.91157	dropseq	sm
scb	0.91535	dropseq	sm
scb	0.89804	dropseq	sm
scb	0.90767	dropseq	sm
scb+combat	0.89998	dropseq	sm
scb+combat	0.90658	dropseq	sm
scb+combat	0.90984	dropseq	sm
scb+combat	0.89865	dropseq	sm
scb+combat	0.91098	dropseq	sm
scb	0.97579	indrop	sm
scb	0.98104	indrop	sm
scb	0.96769	indrop	sm
scb	0.9721	indrop	sm
scb	0.97337	indrop	sm
scb+combat	0.97189	indrop	sm
scb+combat	0.97668	indrop	sm
scb+combat	0.98065	indrop	sm
scb+combat	0.98116	indrop	sm
scb+combat	0.97615	indrop	sm
scb	0.97339	seqwell	sm
scb	0.97285	seqwell	sm
scb	0.97426	seqwell	sm
scb	0.97499	seqwell	sm
scb	0.97126	seqwell	sm
scb+combat	0.97516	seqwell	sm
scb+combat	0.97115	seqwell	sm
scb+combat	0.97628	seqwell	sm
scb+combat	0.97154	seqwell	sm
scb+combat	0.97356	seqwell	sm
scb	0.95518	sm	seqwell
scb	0.95575	sm	seqwell
scb	0.95582	sm	seqwell
scb	0.95439	sm	seqwell
scb	0.96012	sm	seqwell
scb+combat	0.95384	sm	seqwell
scb+combat	0.95659	sm	seqwell
scb+combat	0.95116	sm	seqwell
scb+combat	0.96059	sm	seqwell
scb+combat	0.95414	sm	seqwell
scb	0.88945	10xv2	seqwell
scb	0.89042	10xv2	seqwell
scb	0.89122	10xv2	seqwell
scb	0.88963	10xv2	seqwell
scb	0.89256	10xv2	seqwell
scb+combat	0.89354	10xv2	seqwell
scb+combat	0.89154	10xv2	seqwell
scb+combat	0.88265	10xv2	seqwell
scb+combat	0.89041	10xv2	seqwell
scb+combat	0.89156	10xv2	seqwell
scb	0.89581	celseq	seqwell
scb	0.89462	celseq	seqwell
scb	0.89563	celseq	seqwell
scb	0.89973	celseq	seqwell
scb	0.89563	celseq	seqwell
scb+combat	0.8935	celseq	seqwell
scb+combat	0.89145	celseq	seqwell
scb+combat	0.89365	celseq	seqwell
scb+combat	0.89254	celseq	seqwell
scb+combat	0.89145	celseq	seqwell
scb	0.93406	indrop	seqwell
scb	0.93572	indrop	seqwell
scb	0.93682	indrop	seqwell
scb	0.94375	indrop	seqwell
scb	0.93847	indrop	seqwell
scb+combat	0.93654	indrop	seqwell
scb+combat	0.93481	indrop	seqwell
scb+combat	0.92986	indrop	seqwell
scb+combat	0.93688	indrop	seqwell
scb+combat	0.93985	indrop	seqwell
scb	0.91853	10xv3	seqwell
scb	0.91432	10xv3	seqwell
scb	0.92014	10xv3	seqwell
scb	0.92441	10xv3	seqwell
scb	0.91375	10xv3	seqwell
scb+combat	0.91586	10xv3	seqwell
scb+combat	0.92504	10xv3	seqwell
scb+combat	0.91546	10xv3	seqwell
scb+combat	0.92012	10xv3	seqwell
scb+combat	0.91523	10xv3	seqwell
scb	0.87779	dropseq	seqwell
scb	0.87729	dropseq	seqwell
scb	0.87834	dropseq	seqwell
scb	0.87628	dropseq	seqwell
scb	0.88036	dropseq	seqwell
scb+combat	0.87145	dropseq	seqwell
scb+combat	0.87623	dropseq	seqwell
scb+combat	0.87621	dropseq	seqwell
scb+combat	0.87152	dropseq	seqwell
scb+combat	0.87165	dropseq	seqwell
